# Supplementary material for: Transcriptome Analyses of Barley Roots Inoculated with Novel Paenibacillus sp. and Erwinia gerundensis Strains Reveal Beneficial Early-Stage Plant–Bacteria Interactions
Source: Plants (Basel). 2021 Aug 30;10(9):1802. doi: 10.3390/plants10091802 (PMC8467301; doi:10.3390/plants10091802)
Supplement: Supplementary file 1 [file plants-10-01802-s001.zip]

Archive with 3 entries (3 files):
- Supplementary_tables.pdf
- Supplementary_Table_S17_raw_reads_count_bacteria.xlsx
- Supplementary_Table_S18_raw_reads_count_plant.xlsb
