# Supplementary material for: Transcriptome Analyses of Barley Roots Inoculated with Novel Paenibacillus sp. and Erwinia gerundensis Strains Reveal Beneficial Early-Stage Plant–Bacteria Interactions
Source: Plants (Basel). 2021 Aug 30;10(9):1802. doi: 10.3390/plants10091802 (PMC8467301; doi:10.3390/plants10091802)
Supplement: Supplementary file 1 [file plants-10-01802-s001.zip › Supplementary_Table_S17_raw_reads_count_bacteria.xlsx]

## Sheet: AR-C-NB-1
Supplementary Table S17a. Transcript quantification (raw reads count) results for samples used in the plant-bacteria interactions assay (strain AR, control, rep 1)
Name	TPM	NumReads
J9874_00001	49.3984	2606.19
J9874_00002	40.6863	2445.81
J9874_00003	5.62906	509.046
J9874_00004	100.466	13576
J9874_00005	15.2223	467
J9874_00006	11.6885	817
J9874_00007	51.8066	1438
J9874_00008	21.741	353
J9874_00009	6.9088	277
J9874_00010	17.1124	1138
J9874_00011	24.7093	1199
J9874_00012	48.5466	2610
J9874_00013	2.47152	158.208
J9874_00014	7.0637	227.792
J9874_00015	2.11486	94
J9874_00016	37.4075	857
J9874_00017	34.1957	621
J9874_00018	13.3842	2116.99
J9874_00019	34.3915	770.006
J9874_00020	30.933	969.585
J9874_00021	39.5763	1173.41
J9874_00022	15.5382	900
J9874_00023	6257.11	31762
J9874_00024	3.88854	115
J9874_00025	8.50636	667
J9874_00026	3.48052	259
J9874_00027	0.100901	15
J9874_00028	0.678236	36
J9874_00029	1.60309	81
J9874_00030	2.18629	173
J9874_00031	10.1653	310
J9874_00032	3.69146	176
J9874_00033	3.87444	188
J9874_00034	4.61738	270
J9874_00035	5.55306	675
J9874_00036	18.7322	821.568
J9874_00037	16.2535	890.432
J9874_00038	6.66005	290
J9874_00039	8.22805	285
J9874_00040	1.03327	103.018
J9874_00041	107.525	2837
J9874_00042	28.8285	1046
J9874_00043	8.36969	796
J9874_00044	76.4924	772
J9874_00045	12.8303	340
J9874_00046	5.87958	376.001
J9874_00047	11.9347	1220
J9874_00048	79.3969	2226
J9874_00049	1.36412	117
J9874_00050	1.69634	81
J9874_00051	3.57397	195
J9874_00052	0.412302	34
J9874_00053	0.086455	5
J9874_00054	0.021389	1
J9874_00055	0.170657	7
J9874_00056	432.528	3239
J9874_00057	5.33967	142
J9874_00058	13.1046	215
J9874_00059	1.11832	16
J9874_00060	12.3054	341.005
J9874_00061	5.85257	101.667
J9874_00062	3.00778	155.328
J9874_00063	28.8636	2161
J9874_00064	23.3759	29
J9874_00065	1.52421	22
J9874_00066	23.9322	1881
J9874_00067	6.83467	320.394
J9874_00068	10.3863	479.601
J9874_00069	15.8556	583.96
J9874_00070	11.4921	521.045
J9874_00071	28.304	1102.46
J9874_00072	33.2569	1201.54
J9874_00073	6.35343	812
J9874_00074	2.26727	336
J9874_00075	3.90003	733
J9874_00076	4.24106	63.384
J9874_00077	6.21022	285.616
J9874_00078	21.9213	1575.13
J9874_00079	27.5345	92.873
J9874_00080	104.497	7280
J9874_00081	41.7935	1227.46
J9874_00082	14.3475	1972.54
J9874_00083	7.61311	769.856
J9874_00084	12.9701	2168.14
J9874_00085	17.2467	1656
J9874_00086	34.4279	1717
J9874_00087	8.57437	630
J9874_00088	68.2485	3145
J9874_00089	14.4171	760
J9874_00090	16.5094	535
J9874_00091	169.178	21966
J9874_00092	21.507	141
J9874_00093	10.9229	1141
J9874_00094	13.0608	935.165
J9874_00095	22.3383	2058.84
J9874_00096	1179.98	12868
J9874_00097	64.2475	3764
J9874_00098	162.063	7362.92
J9874_00099	32.9042	1860.65
J9874_00100	20.8275	1434.43
J9874_00101	10.2158	654
J9874_00102	15.0194	930.359
J9874_00103	17.946	626.312
J9874_00104	3.62338	169.329
J9874_00105	6.89926	365
J9874_00106	7.78416	558
J9874_00107	2.08091	129
J9874_00108	7.30962	512
J9874_00109	4.47999	171
J9874_00110	608.528	318
J9874_00111	166.484	87
J9874_00112	345.835	258
J9874_00114	7.15691	17
J9874_00115	35.5598	1715.12
J9874_00116	29.1544	1727.86
J9874_00117	44.011	1916.65
J9874_00118	28.3428	1440.37
J9874_00119	42.0071	7037
J9874_00120	119.481	524.609
J9874_00121	30.0084	1205.08
J9874_00122	14.7087	364.602
J9874_00123	6.10021	355.708
J9874_00124	5.46384	187
J9874_00125	12.5872	1401
J9874_00126	4.90545	238
J9874_00127	9.11696	413
J9874_00128	3.45129	112.253
J9874_00129	7.84357	135.747
J9874_00130	29.2511	1273
J9874_00131	24.0366	2147.54
J9874_00132	12.7196	253.455
J9874_00133	3.21378	77
J9874_00134	13.0059	1179
J9874_00135	18.1895	584
J9874_00136	5.75388	364
J9874_00137	4.09307	162
J9874_00138	44.6229	1003
J9874_00139	3.76026	154
J9874_00140	2.78543	341
J9874_00141	32.5139	1165
J9874_00142	9.80749	404
J9874_00143	2.34324	135
J9874_00144	7.79432	566
J9874_00145	44.7512	1353
J9874_00146	53.5941	1317.46
J9874_00147	18.617	1911.54
J9874_00148	160.564	1813.57
J9874_00149	36.2385	815.188
J9874_00150	12.0304	424.241
J9874_00151	5.12206	149
J9874_00152	133.907	2448
J9874_00153	37.2494	3339.66
J9874_00154	32.8171	874.336
J9874_00155	18.2622	919
J9874_00156	4.54703	577
J9874_00157	14.138	807.785
J9874_00158	5.50258	139.215
J9874_00159	9.83134	742
J9874_00160	20.523	496
J9874_00161	0	0
J9874_00162	38.2722	20
J9874_00163	3.36017	471.624
J9874_00164	0	0
J9874_00165	13.6162	164
J9874_00166	3.5169	128
J9874_00167	3.21763	79
J9874_00168	2.78619	312
J9874_00169	0	0
J9874_00170	3.60346	45
J9874_00171	5.3985	208
J9874_00172	1.67555	44
J9874_00173	1.21156	29
J9874_00174	1.59102	42
J9874_00175	3.09547	77
J9874_00176	1.30506	37
J9874_00177	6.20983	385
J9874_00178	0.472239	21
J9874_00179	0.104949	2
J9874_00180	2.07368	136
J9874_00181	0.577305	11
J9874_00182	0.369939	5
J9874_00183	1.2262	6
J9874_00184	1.57495	21
J9874_00185	69.4788	2861
J9874_00186	9.62701	304
J9874_00187	31.552	1149
J9874_00188	200.929	105
J9874_00189	405.663	250.531
J9874_00190	44.0131	23
J9874_00191	57.4083	30
J9874_00192	187.713	10648.1
J9874_00193	160.945	1646.88
J9874_00194	68.5374	1547.12
J9874_00195	162.399	1841.13
J9874_00196	489.501	9395.87
J9874_00197	202.939	3464.38
J9874_00198	204.709	1571.62
J9874_00199	47.0458	9076.78
J9874_00200	74.3843	14472.2
J9874_00201	20.4568	69
J9874_00202	5.61402	414
J9874_00203	1.05089	25
J9874_00204	2.7938	331
J9874_00205	61.2299	1160
J9874_00206	20.2822	823
J9874_00207	8.56507	686.757
J9874_00208	21.6305	665.243
J9874_00209	34.6018	1080
J9874_00210	730.192	4683
J9874_00211	9.6446	243
J9874_00212	4.70116	265.304
J9874_00213	9.45827	610.696
J9874_00214	0.238469	16.086
J9874_00216	3.33776	473.769
J9874_00217	0	0
J9874_00218	16.4735	592
J9874_00219	9.35339	1784
J9874_00220	1.19305	58
J9874_00221	0.625881	39
J9874_00222	0.449604	19
J9874_00223	0.180224	8
J9874_00224	0.601825	23
J9874_00225	0.308172	16
J9874_00226	18.4491	1428
J9874_00227	1.36573	58
J9874_00228	0.686345	19
J9874_00229	11.9011	993
J9874_00230	5.32236	458
J9874_00231	35.5763	2849
J9874_00232	9.14674	1249
J9874_00233	5.68077	881.508
J9874_00234	5.46397	686.492
J9874_00235	501.965	3833.31
J9874_00236	6.57491	215.692
J9874_00237	3.99383	166
J9874_00238	18.5664	1911
J9874_00239	5.14925	63
J9874_00240	0.838764	43
J9874_00241	1.53546	121
J9874_00242	9.39543	574
J9874_00243	0.868559	56
J9874_00244	3.10235	265
J9874_00245	5.38188	261
J9874_00246	7.29366	169.556
J9874_00247	5.89417	226.444
J9874_00248	15.4742	2008
J9874_00249	29.8616	238
J9874_00250	126.957	2151
J9874_00251	3.4947	197
J9874_00252	24681.8	103184
J9874_00253	61.7025	1407
J9874_00254	13.7551	828
J9874_00255	17.4591	736
J9874_00256	94.2226	470
J9874_00257	40.4729	1992
J9874_00258	11.9328	1042
J9874_00259	12.984	267
J9874_00260	19.2217	372
J9874_00261	13.1067	824
J9874_00262	5.79761	472
J9874_00263	27.3012	328.504
J9874_00264	20.9925	167.496
J9874_00265	8.69259	388
J9874_00266	8.26997	1319
J9874_00267	92.7758	2523
J9874_00268	8.2105	941
J9874_00269	2.96419	66
J9874_00270	7.09802	233
J9874_00271	2.42675	96
J9874_00272	19.3665	200
J9874_00273	5.06438	218
J9874_00274	11.5388	442
J9874_00275	17.3076	111
J9874_00276	9.85472	621
J9874_00277	3.64931	81
J9874_00278	10.5331	193
J9874_00279	12.0882	357
J9874_00280	2.29953	155
J9874_00281	6.72377	545
J9874_00282	2.18384	37
J9874_00283	79.764	1347
J9874_00284	7.83607	532.799
J9874_00285	7.91523	79.201
J9874_00286	7.02275	862
J9874_00287	4.45865	269
J9874_00288	4.17203	272
J9874_00289	1.27693	153
J9874_00290	2.61511	81
J9874_00291	3.10532	526
J9874_00292	13.0808	1076
J9874_00293	1.11503	9
J9874_00294	0.923484	45
J9874_00295	1.73924	176
J9874_00296	5.4801	331
J9874_00297	2.91853	120
J9874_00298	2.82816	298
J9874_00299	5.03156	284
J9874_00300	5.76847	53
J9874_00301	7.70639	211
J9874_00302	462.196	6694
J9874_00303	15.0404	782
J9874_00304	29.4289	3569
J9874_00305	7.65198	200
J9874_00306	3.12686	181
J9874_00307	0.795183	43
J9874_00308	0.341919	21
J9874_00309	0.069034	4
J9874_00310	0.269719	18
J9874_00311	0.174903	15
J9874_00312	0.529797	22
J9874_00313	0.402522	25
J9874_00314	1.25394	117
J9874_00315	8.76442	738.003
J9874_00316	6.81745	378.997
J9874_00317	2.42686	107
J9874_00318	1.35357	62.002
J9874_00319	1.91064	39.998
J9874_00320	3.06078	101
J9874_00321	1.55966	137
J9874_00322	9.53791	418
J9874_00323	0	0
J9874_00324	17.8924	617
J9874_00325	2.16138	287
J9874_00326	13.6277	103
J9874_00327	4.64664	285
J9874_00328	120.298	8316
J9874_00329	7.79742	117
J9874_00330	102.121	856
J9874_00331	70.1498	4527
J9874_00332	107.471	1577
J9874_00333	28.8509	1183
J9874_00334	168.551	4380
J9874_00335	8.41989	14
J9874_00336	6218.77	10931
J9874_00337	39.3883	659
J9874_00338	12.041	501
J9874_00339	2.26622	476
J9874_00340	6.08319	286
J9874_00341	10.8913	714
J9874_00342	66.7674	1761
J9874_00343	84.1989	44
J9874_00346	21.4282	1155
J9874_00347	16.3892	1107.4
J9874_00348	27.0506	553.604
J9874_00349	25.6406	2046
J9874_00350	26.7941	2312.04
J9874_00351	752.369	30035.5
J9874_00352	1265.11	8354.07
J9874_00353	115.873	6277.43
J9874_00354	72.9377	4519
J9874_00355	133.057	5744
J9874_00356	50.1349	198
J9874_00357	126.979	9508
J9874_00358	100.893	1130
J9874_00359	36.1053	4719
J9874_00360	17.4621	591
J9874_00361	26.2766	1861
J9874_00362	13.2444	124
J9874_00363	5.58695	510
J9874_00364	1.21029	35
J9874_00365	101.228	1845.36
J9874_00366	88.1989	598.666
J9874_00367	276.928	1315.59
J9874_00368	84.6364	1112.38
J9874_00369	56.4189	1425
J9874_00370	19.3116	454
J9874_00371	7.53024	743
J9874_00372	15.6484	615
J9874_00373	3956.87	15790.1
J9874_00374	7.05894	828
J9874_00375	36.3805	2373
J9874_00376	16.2317	1727
J9874_00377	20.7961	4001.57
J9874_00378	82.279	1157.43
J9874_00379	31.7237	915
J9874_00380	1.70939	39.001
J9874_00381	6.90843	80.999
J9874_00382	28.3191	1958
J9874_00383	44.6279	1919
J9874_00384	4.88988	380
J9874_00385	24.351	682
J9874_00386	49.0036	3172
J9874_00387	92.707	1653
J9874_00388	0.244653	2
J9874_00389	1.17596	10
J9874_00390	1.38283	9
J9874_00391	0.7845	28
J9874_00392	1.0163	32
J9874_00393	0.959533	67
J9874_00394	1.11539	62
J9874_00395	2.16399	77
J9874_00396	7.10211	734
J9874_00397	3.62033	165
J9874_00398	31.2557	2818.53
J9874_00399	25.9798	442.47
J9874_00400	17.962	373.765
J9874_00401	19.9146	368.235
J9874_00402	4.42122	161
J9874_00403	6.07299	321
J9874_00404	17.959	878
J9874_00405	18.4523	201
J9874_00406	154.851	1504.82
J9874_00407	255.644	2654.99
J9874_00408	307.274	4247.15
J9874_00409	1091.89	11495
J9874_00410	10.2933	93.51
J9874_00411	9.91071	380.49
J9874_00412	3.66316	118
J9874_00413	1.716	99
J9874_00414	2.42118	186
J9874_00415	1.81391	118
J9874_00416	2.55507	198
J9874_00417	2.17794	127
J9874_00418	11.0648	441
J9874_00419	3.89481	183
J9874_00420	6.05195	491
J9874_00421	6.79048	119
J9874_00422	9.32269	469
J9874_00423	3.93729	434
J9874_00424	1.9851	49
J9874_00425	1.99432	303
J9874_00426	33.2787	464
J9874_00427	12.0229	395
J9874_00428	14.0332	80
J9874_00429	0.79082	98
J9874_00430	0.623745	46
J9874_00431	0.346403	37
J9874_00432	3.92346	99
J9874_00433	1.68236	50
J9874_00434	42.4494	792
J9874_00435	31.0205	242
J9874_00436	38.7477	597
J9874_00437	201.617	4815
J9874_00438	4.6578	119
J9874_00439	54.5069	1045.56
J9874_00440	28.3383	3433.44
J9874_00441	3.85203	239
J9874_00442	7.4604	280.318
J9874_00443	13.9522	2257.66
J9874_00444	12.7167	480.025
J9874_00445	94.3338	2012.22
J9874_00446	363.513	9689.78
J9874_00447	8.02151	924
J9874_00448	10.3126	1195
J9874_00449	2.74117	170
J9874_00450	1.67147	507
J9874_00451	0.695556	94
J9874_00452	5.98968	361
J9874_00453	210.808	4615
J9874_00454	1.08191	186
J9874_00455	1.44326	154
J9874_00456	0.092281	5
J9874_00457	237.774	4873
J9874_00458	2.20721	183
J9874_00459	19.5567	332
J9874_00460	19.3982	3563
J9874_00461	39.098	341
J9874_00462	3.02917	210
J9874_00463	0.593391	43
J9874_00464	1.60558	219
J9874_00465	189.892	5015.01
J9874_00466	0.217642	5
J9874_00467	3.94282	411
J9874_00468	12.5316	738
J9874_00470	1.46435	27
J9874_00471	1.42358	70
J9874_00472	0.32469	19
J9874_00473	22.5785	691
J9874_00474	14.7994	692
J9874_00475	12.2051	287
J9874_00476	4.2043	206
J9874_00477	20.1012	3239.65
J9874_00478	17.3383	877.69
J9874_00479	41.9345	882.656
J9874_00480	1.31616	66
J9874_00481	51.5348	1006.62
J9874_00482	57.3023	1282.79
J9874_00483	28.6057	1220.59
J9874_00484	0.657804	1
J9874_00485	4.03178	682.445
J9874_00486	5.99832	85.036
J9874_00487	8.06558	552.519
J9874_00488	2.00784	85
J9874_00489	1.43253	9
J9874_00490	5.98503	68.51
J9874_00491	1.57054	124
J9874_00492	2.86589	58
J9874_00493	4.15663	183
J9874_00494	1.62218	110
J9874_00495	1.84081	82
J9874_00496	66.7784	184
J9874_00497	12.8328	640
J9874_00498	70.358	244
J9874_00499	5.74935	450
J9874_00500	4.66851	38
J9874_00501	6.49861	263
J9874_00502	11.2163	1493
J9874_00503	16.2586	316
J9874_00504	1.08786	153
J9874_00505	21.0908	577
J9874_00506	82.3274	6300
J9874_00507	132.699	8693
J9874_00508	14.2161	925
J9874_00509	77.1071	534
J9874_00510	13.1758	670
J9874_00511	32.9516	858
J9874_00512	16.028	209
J9874_00513	71.5132	1930
J9874_00514	4.7633	319.925
J9874_00515	7.30069	207.075
J9874_00516	20.0691	464.877
J9874_00517	33.4952	897.123
J9874_00518	10.8284	391
J9874_00519	15.2737	185.664
J9874_00520	27.8156	519.336
J9874_00521	17.7685	1189
J9874_00522	29.8661	805
J9874_00523	7.22958	232
J9874_00524	7.94453	194
J9874_00525	27.8428	1614
J9874_00526	6.25803	11
J9874_00527	63.7657	4009
J9874_00528	33.0743	3342
J9874_00529	13.7041	574
J9874_00530	109.631	1322
J9874_00531	12.0859	289
J9874_00532	8.60502	843
J9874_00533	114.25	7156.89
J9874_00534	96.5182	6467.76
J9874_00535	140.256	8521.35
J9874_00536	124.293	5028
J9874_00537	1.41366	27
J9874_00538	53.2427	1337
J9874_00539	8.54244	336
J9874_00540	15.2507	945
J9874_00541	19.0463	1226
J9874_00542	14.6281	345
J9874_00543	2996.43	19929
J9874_00544	73.2306	1539
J9874_00545	11.5738	903
J9874_00546	21.4591	816
J9874_00547	9.43179	449
J9874_00548	60.1147	3180.24
J9874_00549	406.632	4566.67
J9874_00550	41.2372	8217.09
J9874_00551	4.01031	289
J9874_00552	19.5112	511
J9874_00553	64.3771	1484
J9874_00554	21.0983	915
J9874_00555	14.5297	121.997
J9874_00556	12.559	159.003
J9874_00557	24.4506	424
J9874_00558	13.7385	559.391
J9874_00559	21.104	476.25
J9874_00560	11.6684	950.359
J9874_00561	15.0875	1007
J9874_00562	10.4087	813
J9874_00563	2.03538	49
J9874_00564	5.59644	153
J9874_00565	0.783914	39
J9874_00566	1.41214	87
J9874_00567	1.7727	112
J9874_00568	3.53396	41
J9874_00569	0.953741	70
J9874_00570	1.48586	115
J9874_00571	5.01759	38
J9874_00572	9.273	353
J9874_00573	20.4396	1089
J9874_00574	4.63375	610
J9874_00575	1.0489	88
J9874_00576	4.47233	470
J9874_00577	2.82287	152
J9874_00578	15.4555	812
J9874_00579	573.189	3785
J9874_00580	6.20208	161
J9874_00581	407.157	7709.74
J9874_00582	26.54	3056.26
J9874_00583	13.3722	461.561
J9874_00584	13.0545	378.439
J9874_00585	1.29491	22
J9874_00586	2.33962	36.791
J9874_00587	3.07373	33.209
J9874_00588	0.915206	6
J9874_00589	4.69002	772
J9874_00590	7.65286	1061
J9874_00591	5.12436	916
J9874_00592	3.72634	329
J9874_00593	12.1912	672
J9874_00594	2.90096	184
J9874_00595	33.3147	17.409
J9874_00598	11.2282	633
J9874_00599	6.69147	266
J9874_00600	11.3906	157
J9874_00601	4.55115	354
J9874_00602	15302.4	71242.4
J9874_00603	1.48602	63
J9874_00604	2.43712	21
J9874_00605	2.43807	146
J9874_00606	3.46369	116
J9874_00607	11.8121	745
J9874_00608	11.7521	359
J9874_00609	19.0166	367
J9874_00610	7.88487	104.999
J9874_00611	8.51481	237.239
J9874_00612	15.5018	207.762
J9874_00613	3.39324	277
J9874_00614	1.82079	102
J9874_00615	0.870981	62
J9874_00616	0.471543	40.678
J9874_00617	1.0707	42.322
J9874_00618	3.0263	112
J9874_00619	4.342	255
J9874_00620	10.6343	1553
J9874_00621	57.9973	3386.33
J9874_00622	33.5929	4011.67
J9874_00623	73.6327	3121
J9874_00624	49.3702	3954
J9874_00625	186.45	9254
J9874_00626	23.0528	871
J9874_00627	31.5824	406
J9874_00628	20.8484	2076
J9874_00629	10.1684	1035.67
J9874_00630	17.313	492.329
J9874_00631	1.5901	125
J9874_00632	1.17783	50
J9874_00633	1.23941	98
J9874_00634	0.795588	18
J9874_00635	4.01359	38
J9874_00636	246.235	2388.98
J9874_00637	4.97458	168.014
J9874_00638	9.60995	197.003
J9874_00639	11.5484	551
J9874_00640	13.8124	505
J9874_00641	22.442	499
J9874_00642	259.591	13042.7
J9874_00643	133.366	7669.31
J9874_00644	3.08045	12
J9874_00645	3.47641	192
J9874_00646	4.82605	137
J9874_00647	12.7234	1318
J9874_00648	21.7879	1291
J9874_00649	133.148	1183
J9874_00650	23.7575	694.335
J9874_00651	37.0758	581.665
J9874_00652	114.344	4283
J9874_00653	10.739	177
J9874_00654	33.4626	3813
J9874_00655	2549.46	8357
J9874_00656	390.736	297
J9874_00657	78.4581	41
J9874_00660	228.817	3884
J9874_00661	59.8904	464.406
J9874_00662	94.6386	6794.6
J9874_00663	289.148	4744
J9874_00664	60.8285	3421
J9874_00665	21.7085	622.001
J9874_00666	136.357	5992
J9874_00667	450.883	2506.13
J9874_00668	131.522	2595.31
J9874_00669	109.924	3452.51
J9874_00670	476.057	3227.07
J9874_00671	18.6647	524
J9874_00672	23.3481	1061.56
J9874_00673	19.2477	669.443
J9874_00674	15.8271	804
J9874_00675	14917.6	108602
J9874_00676	228.247	5311
J9874_00677	66.8382	2658.09
J9874_00678	64.9976	1788.91
J9874_00679	44.1083	4756
J9874_00680	0	0
J9874_00681	589.392	308
J9874_00682	210.497	110
J9874_00683	3.50871	491.231
J9874_00685	38.7719	1850
J9874_00686	18.4617	160.379
J9874_00687	38.9134	3188.62
J9874_00688	13.6248	2069
J9874_00689	1.33736	46
J9874_00690	41.9651	597
J9874_00691	52.5521	2155
J9874_00692	3.02455	203
J9874_00693	6.18354	346
J9874_00694	141.489	2137
J9874_00695	4.91875	220
J9874_00696	2.68725	120
J9874_00697	0.182121	13
J9874_00698	0.447278	26
J9874_00699	8.41214	375
J9874_00700	1.62174	193
J9874_00701	0.328753	8
J9874_00702	0.343089	5
J9874_00703	17600.1	200889
J9874_00704	30.39	3213
J9874_00705	100.266	1485
J9874_00706	4.58456	363
J9874_00707	2.16593	107
J9874_00708	39.0921	567
J9874_00709	25.2541	386.021
J9874_00710	1.98	49.979
J9874_00711	27.6418	245.909
J9874_00712	12.8726	2154.34
J9874_00713	58.7877	348.755
J9874_00714	25.7708	193.527
J9874_00715	20.9661	1049.29
J9874_00716	35.3229	609.181
J9874_00717	14.8988	617
J9874_00718	32.7841	1367
J9874_00719	0	0
J9874_00720	38.6148	475
J9874_00721	40204.5	5.7007e+06
J9874_00722	244.892	4401.04
J9874_00723	1424.85	12763.5
J9874_00724	519.794	4367.5
J9874_00725	152.872	1169
J9874_00726	24.3668	1711
J9874_00727	28.4382	1271
J9874_00728	61.1823	1179
J9874_00729	20.848	697
J9874_00730	5223.65	45984.1
J9874_00731	30.3639	1778
J9874_00732	12.3704	417
J9874_00733	12.0825	1031
J9874_00734	476.918	13856.2
J9874_00735	210.82	4344.7
J9874_00736	53.1447	2472.11
J9874_00737	103.133	1509.01
J9874_00738	33.2397	2562.68
J9874_00739	13.1083	646.323
J9874_00740	332.782	8737.49
J9874_00741	309.379	16594.6
J9874_00742	131.215	3403.78
J9874_00743	5.25515	224
J9874_00744	12.533	230
J9874_00745	132.927	1208
J9874_00746	15.1236	479
J9874_00747	38.5377	1027
J9874_00748	14.2124	282
J9874_00749	29.9465	2587
J9874_00750	7.53599	1648
J9874_00751	7.27336	531
J9874_00752	5.65047	409
J9874_00753	5.59292	230
J9874_00754	8.062	586
J9874_00755	6.34406	211
J9874_00756	4.6714	258
J9874_00757	128.278	2132
J9874_00758	95.1453	6405.11
J9874_00759	2.12095	88.886
J9874_00760	130.145	7345
J9874_00761	19.1418	525
J9874_00762	3.43067	120
J9874_00763	140.745	4118
J9874_00764	37.2152	988
J9874_00765	86.1467	1016
J9874_00766	8.00369	454
J9874_00767	8.18039	634
J9874_00768	20.6719	577
J9874_00769	8.00591	318
J9874_00770	194.519	2632
J9874_00771	11.6522	658
J9874_00772	161.884	4218.84
J9874_00773	54.7508	2209.28
J9874_00774	53.0502	2518.88
J9874_00775	28.7914	1687
J9874_00776	63.8144	1259.1
J9874_00777	69.9882	3335.9
J9874_00778	20.7275	1666
J9874_00779	2.79308	349
J9874_00780	161.41	2147.26
J9874_00781	112.936	5618.74
J9874_00782	12.457	804
J9874_00783	104.936	7029
J9874_00784	20.0914	1585
J9874_00785	0.491965	18
J9874_00786	2.9751	187
J9874_00787	322.09	1741
J9874_00788	64.286	1569.19
J9874_00789	80.8002	6730.81
J9874_00790	25.3779	2451
J9874_00791	4.10784	514
J9874_00792	2.45534	212
J9874_00793	1.8194	58
J9874_00794	8.51031	276
J9874_00795	11.8798	700
J9874_00796	30.285	894
J9874_00797	7.67458	474
J9874_00798	5.46875	277
J9874_00799	4.43277	301
J9874_00800	0.276657	9
J9874_00801	4.98179	115
J9874_00802	2.7907	224
J9874_00803	0.3263	20
J9874_00804	1.8443	43
J9874_00805	79.7161	1060
J9874_00806	23.4974	513
J9874_00807	49.6352	1849.66
J9874_00808	34.0166	1657.34
J9874_00809	7.42818	288
J9874_00810	28.083	1309.41
J9874_00811	5.52751	526.592
J9874_00812	16.7376	516
J9874_00813	852.453	8541.26
J9874_00814	175.289	9415.74
J9874_00815	8.41508	116
J9874_00816	2.0179	343
J9874_00817	33.0559	212
J9874_00818	10.3802	674
J9874_00819	8.45132	162
J9874_00820	15.0937	941
J9874_00821	3.32872	206
J9874_00822	41.1663	4720.22
J9874_00823	102.587	3695.78
J9874_00824	16.8059	896
J9874_00825	2.47553	75
J9874_00826	28.614	384.745
J9874_00827	4.1501	71.255
J9874_00828	3.47547	102
J9874_00829	0.618587	53
J9874_00830	1.53971	65
J9874_00831	1.42685	53
J9874_00832	0.788466	38
J9874_00833	3.87765	145
J9874_00834	7.82082	330.614
J9874_00835	5.15485	379.386
J9874_00836	1365.64	24633.4
J9874_00837	242.122	19883.4
J9874_00838	2123.96	12612.8
J9874_00839	23.4191	1015
J9874_00840	7.44332	256
J9874_00841	206.563	9672
J9874_00842	5.91211	632
J9874_00843	26.7083	118
J9874_00844	9.15554	366
J9874_00845	0.966802	54
J9874_00846	4714.08	51360
J9874_00847	3.93494	9
J9874_00848	319.573	167
J9874_00849	926.188	484
J9874_00852	9.03237	709
J9874_00853	85.2748	762
J9874_00854	13.9824	385
J9874_00855	49.7539	26
J9874_00856	15.3089	8
J9874_00857	44.8334	1926
J9874_00858	20.1539	1046
J9874_00859	1.67816	147
J9874_00860	19.8572	560
J9874_00861	5.44682	246
J9874_00862	30.8416	1393
J9874_00863	32.6778	1085
J9874_00864	35.2804	2344
J9874_00865	31.4137	689
J9874_00866	24.0609	1698
J9874_00867	0.20496	13
J9874_00868	0.271684	21
J9874_00869	12.0385	342.374
J9874_00870	29.301	532.626
J9874_00871	62.9933	404
J9874_00872	7.31746	354
J9874_00873	1.43453	79
J9874_00874	1153.4	9536
J9874_00875	0.452389	3
J9874_00876	10.9984	925
J9874_00877	5166.3	7363
J9874_00878	18.2557	279
J9874_00879	51.8903	738
J9874_00880	1655.74	6450
J9874_00881	3.89389	32
J9874_00882	0	0
J9874_00883	972.497	924
J9874_00884	8.49574	233
J9874_00885	25.9604	1881
J9874_00886	3.57889	118
J9874_00887	3.09388	94
J9874_00888	3.66971	124
J9874_00889	5.56265	30
J9874_00890	1.72843	28
J9874_00891	1.27768	117
J9874_00892	1.73763	53.001
J9874_00893	4.56998	59.999
J9874_00894	12.6331	790
J9874_00895	9.579	337
J9874_00896	4.44135	365
J9874_00897	249.188	3750
J9874_00898	37.9699	3125.97
J9874_00899	36.4278	4282.03
J9874_00900	58.7325	1104
J9874_00901	8.09262	1622
J9874_00902	4.5549	123
J9874_00903	7.52213	548
J9874_00904	4.94186	330.848
J9874_00905	5.09208	186.152
J9874_00906	5.57988	170
J9874_00907	9.02226	211.036
J9874_00908	77.798	681.964
J9874_00909	2.23633	279
J9874_00910	75.87	4329
J9874_00911	5.46611	422
J9874_00912	5.12339	101
J9874_00913	24.9889	891
J9874_00914	1.2705	107
J9874_00915	0.399894	6
J9874_00916	0.917389	49
J9874_00917	0.686889	22
J9874_00918	1.39014	76
J9874_00919	3.91113	157
J9874_00920	4.78176	308
J9874_00921	2.51095	150.319
J9874_00922	4.13979	167.681
J9874_00923	5.63974	199
J9874_00924	19.6482	799
J9874_00925	3.03758	203
J9874_00926	3.60575	140
J9874_00927	122.807	2263.93
J9874_00928	24.3616	1974.07
J9874_00929	4.58798	134
J9874_00930	35.6836	1150
J9874_00931	11.7298	337
J9874_00932	13.1217	480
J9874_00933	3.9594	148
J9874_00934	80.2296	3200
J9874_00935	18.165	586
J9874_00936	1532.59	43440
J9874_00937	37.057	4046.29
J9874_00938	245.927	11291.7
J9874_00939	105.806	1493
J9874_00940	10.6158	290
J9874_00941	17.4688	436
J9874_00942	18.8477	1168
J9874_00943	105.326	3860
J9874_00944	910.689	11383.7
J9874_00945	149.933	3783.27
J9874_00946	229.091	21478.3
J9874_00947	125.262	3665.68
J9874_00948	115.332	6673.87
J9874_00949	60.9377	8343.26
J9874_00950	64.5771	2355.86
J9874_00951	115.049	2184.07
J9874_00952	67.8762	998.384
J9874_00953	95.3268	624.953
J9874_00954	130.696	8315.66
J9874_00955	69.689	5564.34
J9874_00956	56.5939	3191.46
J9874_00957	11.6427	257.207
J9874_00958	6.88949	563
J9874_00959	3389.18	26098.1
J9874_00960	2.52462	186
J9874_00961	8.50837	390
J9874_00962	4.76846	35
J9874_00963	9.32228	609.352
J9874_00964	14.1832	2209.65
J9874_00965	27.7333	1035
J9874_00966	34.073	6283
J9874_00967	6.33445	1030
J9874_00968	377.728	10821.7
J9874_00969	133.218	15797.3
J9874_00970	11.9922	678
J9874_00971	5.47042	6050
J9874_00972	5.15862	376
J9874_00973	0.703506	48
J9874_00974	0.889415	90
J9874_00975	1.09315	75
J9874_00976	24.6845	1812
J9874_00977	7.89365	21
J9874_00978	388.61	480
J9874_00979	4.67439	262.543
J9874_00980	4.29857	130.457
J9874_00981	3.60817	316
J9874_00982	6.66119	230
J9874_00983	42.475	201
J9874_00984	11.9858	266
J9874_00985	17.2999	566
J9874_00986	11.6266	31
J9874_00987	6.45406	493
J9874_00988	16.5844	127
J9874_00989	1.30747	38
J9874_00990	7.25977	349
J9874_00991	591.429	3987
J9874_00992	8.69	1183
J9874_00993	9.16116	330.377
J9874_00994	15.4798	747.623
J9874_00995	16.1337	191
J9874_00996	1.55933	127
J9874_00997	172.468	3167
J9874_00998	30.21	747.601
J9874_00999	29.2551	1228.13
J9874_01000	10.2897	483.269
J9874_01001	42.6834	423
J9874_01002	9.83642	403
J9874_01003	6.5069	258.144
J9874_01004	35.4204	2707.86
J9874_01005	72.4249	2408
J9874_01006	0.933662	56
J9874_01007	3.26165	34
J9874_01008	1.24487	50
J9874_01009	3.42959	227
J9874_01010	8.36327	372
J9874_01011	5.8924	428
J9874_01012	9.59918	372
J9874_01013	2.84652	141
J9874_01014	24.9126	597
J9874_01015	21.6428	989
J9874_01016	17.4838	907
J9874_01017	53.3615	2154
J9874_01018	27.402	1906
J9874_01019	27.4246	1174
J9874_01020	12.1186	539
J9874_01021	10.9635	961
J9874_01022	8.74647	290
J9874_01023	19.0195	544
J9874_01024	33.8236	383
J9874_01025	1.61921	7
J9874_01026	10.0907	1272
J9874_01027	11.0796	832
J9874_01028	9.06699	97
J9874_01029	148.679	3139
J9874_01030	4.52696	390
J9874_01031	1.14152	46
J9874_01032	1.17138	38
J9874_01033	9.67303	335
J9874_01034	2.54856	257
J9874_01035	8.29084	597
J9874_01036	0.461155	26
J9874_01037	0.270468	18
J9874_01038	19.2404	847
J9874_01039	6.07531	405
J9874_01040	18.1215	535.818
J9874_01041	4.11739	271.182
J9874_01042	4.5091	328
J9874_01043	1.35799	235
J9874_01044	2.1108	339.421
J9874_01045	2.78218	149.579
J9874_01046	43.7973	2060
J9874_01047	0.730224	52
J9874_01048	7.58407	56
J9874_01049	6.10757	874
J9874_01050	11.3526	354
J9874_01051	41.9759	1841
J9874_01052	47.7886	1120
J9874_01053	16.5878	1908
J9874_01054	16.5197	1243
J9874_01055	26.3693	1610
J9874_01056	19.3306	856.009
J9874_01057	3.83998	49.991
J9874_01058	19.3049	1758
J9874_01059	16.7047	580
J9874_01060	7.83965	427
J9874_01061	5.56473	171
J9874_01062	16.8308	849
J9874_01063	13.2197	1382
J9874_01064	5.95048	233
J9874_01065	9.05876	399
J9874_01066	5.77572	261
J9874_01067	42.4119	1201.7
J9874_01068	15.0886	747.296
J9874_01069	176.11	9349.28
J9874_01070	101.092	4014.04
J9874_01071	204.315	5439.21
J9874_01072	484.617	5640.05
J9874_01073	261.995	7325.42
J9874_01074	145.485	4580.72
J9874_01075	198.091	3362.11
J9874_01076	160.434	2700.59
J9874_01077	64.2421	6088.57
J9874_01078	123.252	2346
J9874_01079	40.1739	1088.9
J9874_01080	40.8868	1036.1
J9874_01081	10.9344	186
J9874_01082	7.02431	199.996
J9874_01083	10.9668	436.004
J9874_01084	5.39265	190.523
J9874_01085	4.48499	114.477
J9874_01086	3.00816	147
J9874_01087	1.73502	91
J9874_01088	1.58191	130
J9874_01089	3.35169	140
J9874_01090	5.78248	206
J9874_01091	19.6351	739.317
J9874_01092	51.6789	1017.12
J9874_01093	63.1849	541.569
J9874_01094	15.0966	1260
J9874_01095	27.8296	680.198
J9874_01096	48.1679	1355.81
J9874_01097	117.824	9558
J9874_01098	44.3219	3220
J9874_01099	24.8044	1669
J9874_01100	1.65593	55
J9874_01101	0.304763	16
J9874_01102	0.243759	16
J9874_01103	0.349972	11
J9874_01104	0.197215	7
J9874_01105	0.563731	35
J9874_01106	7.44581	577
J9874_01107	1.21508	41
J9874_01108	5.24084	152
J9874_01109	1.15078	166
J9874_01110	3.30644	162
J9874_01111	15.8287	755
J9874_01112	635.049	5631
J9874_01113	1.21283	72.996
J9874_01114	1.74721	78.004
J9874_01115	28.7042	15
J9874_01116	10.5874	1367
J9874_01117	9.61858	509
J9874_01118	8.75723	400
J9874_01119	6.67394	567
J9874_01120	1.43506	36
J9874_01121	1.81564	15
J9874_01122	0.744148	40
J9874_01123	13.3305	299
J9874_01124	4.66425	317
J9874_01125	0.582128	129
J9874_01126	21.7489	1178
J9874_01127	1.40583	75
J9874_01128	0.917667	65
J9874_01129	3.40773	237
J9874_01130	9.47535	233
J9874_01132	13.4166	554.696
J9874_01133	5.02868	400.304
J9874_01134	5.66965	257
J9874_01135	5.31963	269
J9874_01136	10.5004	467
J9874_01137	8.39522	985
J9874_01138	1.27836	55
J9874_01139	1.27898	111
J9874_01140	0.035816	1
J9874_01141	0.061152	1
J9874_01142	0.573091	18
J9874_01143	0.499048	30
J9874_01144	0.405361	24
J9874_01145	0.235597	8
J9874_01146	1.29287	55
J9874_01147	0.488421	29
J9874_01148	0.530529	18
J9874_01149	0.308517	10
J9874_01150	0.064507	3
J9874_01151	0.826464	38
J9874_01152	0.118827	5
J9874_01153	4.87655	200
J9874_01154	1.01548	138
J9874_01155	0.393018	34
J9874_01156	0.385755	19
J9874_01157	1.80834	94
J9874_01158	7.21935	322
J9874_01159	2.41292	147
J9874_01160	5.69149	511
J9874_01161	1.75414	5
J9874_01162	8.58554	827
J9874_01163	2.08516	131
J9874_01164	14.3491	190
J9874_01165	38.2014	98
J9874_01166	3.16112	579
J9874_01167	0.217677	6
J9874_01168	9.9762	613
J9874_01169	46.8561	475
J9874_01170	2.06436	60
J9874_01171	2.17213	111
J9874_01172	62.5815	2097
J9874_01173	1.86272	85
J9874_01174	2.55249	154
J9874_01176	8.16401	282
J9874_01177	131.147	3491
J9874_01178	12.8668	436.09
J9874_01179	165.323	918.91
J9874_01180	2.42918	32
J9874_01181	7.74911	777.267
J9874_01182	7.58927	717.733
J9874_01183	48.1202	1015
J9874_01184	30.351	248
J9874_01185	66.2741	2583.02
J9874_01186	1435.73	7488.98
J9874_01187	1220.23	4411
J9874_01188	5.02066	156
J9874_01189	86.1973	829
J9874_01190	23.9808	1509
J9874_01191	14.1274	547
J9874_01192	1310.84	6891
J9874_01193	23.0737	57
J9874_01194	7.1077	26
J9874_01195	68.4022	6419
J9874_01196	117.163	2534
J9874_01197	62.683	1500
J9874_01198	27.1761	173
J9874_01199	21.9232	632.346
J9874_01200	20.9211	331.946
J9874_01201	189.789	2031.67
J9874_01202	85.9328	4543.06
J9874_01203	428.989	6265.98
J9874_01204	102.084	5894
J9874_01205	38.5341	616.252
J9874_01206	5.74847	441.238
J9874_01207	6.4388	199.511
J9874_01208	5.65114	313.735
J9874_01209	10.3047	977.265
J9874_01210	33.8961	225
J9874_01211	9.65521	114
J9874_01212	2.10497	2
J9874_01213	22.0521	44
J9874_01214	30.6725	593
J9874_01215	16.6445	88.561
J9874_01216	12.7705	192.439
J9874_01217	12.7732	104
J9874_01218	94.5385	7128
J9874_01219	64.0181	1389.36
J9874_01220	126.44	1042.64
J9874_01221	43732.8	147509
J9874_01222	30.5916	331
J9874_01223	24.762	276
J9874_01224	6.45342	362
J9874_01225	40.2964	312
J9874_01226	39.0039	252
J9874_01227	65.2542	62
J9874_01228	8.43048	313
J9874_01229	21.2761	94
J9874_01230	30.49	267.501
J9874_01231	16.1503	233.499
J9874_01232	12.6747	573
J9874_01233	23.0076	1673
J9874_01234	2420.21	17123
J9874_01235	175.081	1237
J9874_01236	12.3834	89
J9874_01237	16.3422	169
J9874_01238	23.696	459
J9874_01239	25.2101	1979
J9874_01240	791.135	5371
J9874_01241	192.239	2466.84
J9874_01242	142.706	7539.16
J9874_01243	22448.8	822018
J9874_01244	156.585	6438
J9874_01245	25.4746	1259
J9874_01246	80.1064	3312.99
J9874_01247	119.786	2572.85
J9874_01248	19.8199	1079.16
J9874_01249	50.3777	1534.63
J9874_01250	10.1584	287.365
J9874_01251	7.52531	220
J9874_01252	1.05696	44
J9874_01253	1.87042	64.001
J9874_01254	16.6269	4029
J9874_01255	10.2964	778
J9874_01256	0.955186	32
J9874_01257	0.96691	66
J9874_01258	1.21622	83
J9874_01259	665.479	33375.9
J9874_01260	1.45455	21
J9874_01261	6.14591	40
J9874_01262	4.20886	220
J9874_01263	21.5793	1782
J9874_01264	18.606	269
J9874_01265	0.94005	20
J9874_01266	132.313	88
J9874_01267	33.5677	576
J9874_01268	14.6336	273
J9874_01269	3.9107	339.599
J9874_01270	3.21368	183.82
J9874_01271	3.97655	208.581
J9874_01272	18.7109	16
J9874_01273	8.72944	142
J9874_01274	17.5245	541
J9874_01275	2.93472	168
J9874_01276	130.942	846
J9874_01277	76.1173	405
J9874_01278	78.708	2616.14
J9874_01279	24.8295	2057.86
J9874_01280	1558.52	10439.6
J9874_01281	337.177	8168.37
J9874_01282	107.222	4697.98
J9874_01283	69.114	3108.65
J9874_01284	32.8454	4668.37
J9874_01285	197.102	3959
J9874_01286	3.73862	339.992
J9874_01287	1.64899	160.008
J9874_01288	15.7043	1363
J9874_01289	68.5443	3954.24
J9874_01290	44.1382	2785.75
J9874_01291	151.523	2004.15
J9874_01292	318.148	9466.86
J9874_01293	4.85955	327.001
J9874_01294	7.02626	793.668
J9874_01295	4.62503	70.331
J9874_01296	13.767	1263
J9874_01297	707.972	1009
J9874_01298	12.7705	264
J9874_01299	6.16917	367
J9874_01300	39.9339	1205
J9874_01301	4456.89	28372
J9874_01302	29.3058	1009
J9874_01303	13.9667	805
J9874_01304	4.02427	218.464
J9874_01305	6.28337	240.536
J9874_01306	11.2666	518
J9874_01307	10.9473	296
J9874_01308	11.5922	1174.36
J9874_01309	20.0627	310.643
J9874_01310	7.86623	282.644
J9874_01311	11.575	277.356
J9874_01312	5.66565	136
J9874_01313	5.23356	238
J9874_01314	13.9285	353
J9874_01315	23.3053	858
J9874_01316	9.51591	340.574
J9874_01317	9.72092	664.426
J9874_01318	8.18757	386
J9874_01319	29.5177	2317
J9874_01320	15.627	1192
J9874_01321	9.61466	320
J9874_01322	1.96929	147
J9874_01323	45.1707	427.997
J9874_01324	34.977	978.003
J9874_01325	28.9047	3456
J9874_01326	5.51092	171.158
J9874_01327	43.7625	217.842
J9874_01328	24.581	233
J9874_01329	11.484	385
J9874_01330	96.8287	644
J9874_01331	4.88354	29
J9874_01332	13.8339	336
J9874_01333	13.7432	739
J9874_01334	14.3557	1039
J9874_01335	12.2522	151
J9874_01336	8.71778	187
J9874_01337	0.91628	105
J9874_01338	6.02008	917
J9874_01339	5.1941	264
J9874_01340	10.673	223
J9874_01341	145.48	3216
J9874_01342	21.6896	2118
J9874_01343	29.1007	879
J9874_01344	3.10452	224
J9874_01345	14.2118	352
J9874_01346	39.0869	1470
J9874_01347	14.5709	78
J9874_01348	21.0767	174.79
J9874_01349	5.32042	283.21
J9874_01350	1095.81	4477
J9874_01351	8.44417	617
J9874_01352	7.62943	148
J9874_01353	15.2102	235.003
J9874_01354	17.9487	585.666
J9874_01355	14.788	586.336
J9874_01356	9.20481	465.995
J9874_01357	3.38842	260
J9874_01358	7.94207	603
J9874_01359	32.3717	2222
J9874_01360	56.6998	1742
J9874_01361	7.19216	669
J9874_01362	31.7269	150
J9874_01363	18.0706	203
J9874_01364	9.13187	59
J9874_01365	54.4389	150
J9874_01366	4.19458	500
J9874_01367	15.5189	417
J9874_01368	21.8158	521
J9874_01369	22.0257	1867
J9874_01370	6.69551	330
J9874_01371	60.0653	992.403
J9874_01372	48.9248	2285.16
J9874_01373	40.169	1288.43
J9874_01374	18.5549	119
J9874_01375	30.9213	1530.59
J9874_01376	66.4141	1900.95
J9874_01377	57.383	775.455
J9874_01378	14.2135	307
J9874_01379	28.4782	999
J9874_01380	58.3093	4044
J9874_01381	85.593	6437.84
J9874_01382	42.7339	2047.16
J9874_01383	1.39846	70
J9874_01384	7.57097	459
J9874_01385	655.634	3728
J9874_01386	14.5629	1066
J9874_01387	61.1161	1382
J9874_01388	170.392	8954.83
J9874_01389	89.8057	9436.17
J9874_01390	121.025	3186.02
J9874_01391	10.8647	340.978
J9874_01392	29.9145	1416
J9874_01393	719.611	31989
J9874_01394	487.845	10218.1
J9874_01395	206.583	1324.89
J9874_01396	7.18195	191.231
J9874_01397	31.8798	1708.77
J9874_01398	6.69822	589
J9874_01399	9.36248	158
J9874_01400	8.97579	912.199
J9874_01401	55.5715	316.801
J9874_01402	1.91742	62
J9874_01403	93.054	57.469
J9874_01405	18.7345	614.002
J9874_01406	17.3915	211
J9874_01407	142.995	5134.59
J9874_01408	196.49	7056.41
J9874_01409	119.882	3022.37
J9874_01410	50.3956	2791.63
J9874_01411	86.1577	3632
J9874_01412	292.005	3245
J9874_01413	22.6335	632
J9874_01414	425.388	62243.2
J9874_01415	31.4677	758
J9874_01416	20.2507	1741
J9874_01417	34.6329	2781.28
J9874_01418	11.9415	358.715
J9874_01419	12.415	564.166
J9874_01420	15.6065	709.421
J9874_01421	11.316	605.413
J9874_01422	17.7279	175
J9874_01423	13.5587	1081
J9874_01424	141.916	418
J9874_01425	54.9022	487
J9874_01426	0.97922	37
J9874_01427	44.823	706
J9874_01428	16.6234	1045
J9874_01429	12.1212	224
J9874_01430	12.361	308
J9874_01431	30.3629	822
J9874_01432	7594.89	50152.1
J9874_01433	3.94106	151
J9874_01434	3.68156	257
J9874_01435	1.5914	145
J9874_01436	2.17416	88.333
J9874_01437	0.98485	19.667
J9874_01438	0.484374	43
J9874_01439	80.4928	2854.15
J9874_01440	51.0143	1222.85
J9874_01441	307.306	7814
J9874_01442	1.38743	151
J9874_01443	10.7542	490
J9874_01444	7.13244	298
J9874_01445	1.78629	48
J9874_01446	65.0033	3168
J9874_01447	115.979	708
J9874_01448	22.8734	3067
J9874_01449	22.0454	879
J9874_01450	56.3514	8368
J9874_01451	45.4049	799
J9874_01452	32.5287	962
J9874_01453	228.795	1510.83
J9874_01454	39.4956	2093.17
J9874_01455	8.46191	254
J9874_01456	36.3986	366
J9874_01457	18542.5	81923
J9874_01458	1.73565	61
J9874_01459	1.63654	82
J9874_01460	11.4614	357
J9874_01461	4.23502	473
J9874_01462	19.7005	163.697
J9874_01463	6.36883	626.303
J9874_01464	9.29735	1015
J9874_01465	80.0266	10182
J9874_01466	4.40427	395
J9874_01467	234.15	2495
J9874_01468	16.6979	607
J9874_01469	16.2365	204
J9874_01470	21.4695	1927
J9874_01471	98.6603	658
J9874_01472	2128.57	6674
J9874_01473	46.8625	305
J9874_01474	102.691	522
J9874_01475	7.76424	45
J9874_01476	39.8837	72
J9874_01477	3.35801	143
J9874_01478	2.5409	146
J9874_01479	24.6148	191.958
J9874_01480	34.3376	1179.04
J9874_01481	14.5541	570.737
J9874_01482	4.54377	241.263
J9874_01483	5.56417	335
J9874_01484	12.978	566.999
J9874_01485	31.9877	2870.02
J9874_01486	4.2931	210
J9874_01487	38.8546	1187
J9874_01488	9.54329	50.108
J9874_01489	5.17779	79.892
J9874_01490	108.122	600.971
J9874_01491	10.5936	751.505
J9874_01492	10.8601	474.524
J9874_01493	21.2189	1740
J9874_01494	112.762	1606
J9874_01495	26.8968	1357
J9874_01496	3.5019	118
J9874_01497	4.24848	442
J9874_01498	0.627549	32
J9874_01499	2664.63	9602
J9874_01500	16.1989	935
J9874_01501	13.9103	964
J9874_01502	153.032	1581
J9874_01503	104.937	673
J9874_01504	31.8217	1701
J9874_01505	12.2521	1555
J9874_01506	7.87896	28.073
J9874_01507	8.00371	95.927
J9874_01508	10.7804	321
J9874_01509	7.22811	1795
J9874_01510	50.8509	1985
J9874_01511	2.8773	19
J9874_01512	5.51216	450
J9874_01513	8.38447	515
J9874_01514	20.6483	668
J9874_01515	67.2248	753
J9874_01516	1.37124	99
J9874_01517	5.99482	370
J9874_01518	17.0319	1559
J9874_01519	48.2674	2441
J9874_01520	76.6072	3035
J9874_01521	1084.04	34701
J9874_01522	33.8896	585
J9874_01523	3.51537	153
J9874_01524	2.75905	144
J9874_01525	59.4767	5836
J9874_01526	13.8158	1457
J9874_01527	4.46556	183
J9874_01528	0.812736	51
J9874_01529	1.38801	44
J9874_01530	3.04811	187
J9874_01531	3.09371	273
J9874_01532	0.395961	20
J9874_01533	0.387752	31
J9874_01534	0.440892	25
J9874_01535	1.13605	92
J9874_01536	0.550279	20
J9874_01537	0.551123	20
J9874_01538	1.64203	58
J9874_01539	0.479193	35
J9874_01540	0.173586	17
J9874_01541	0.39364	18
J9874_01542	3.49411	33
J9874_01543	21.9618	892
J9874_01544	299.921	1781.03
J9874_01545	103.753	766.97
J9874_01546	8.69075	454
J9874_01547	11.6321	342
J9874_01548	7.1154	24
J9874_01549	1.17474	77
J9874_01550	29.5259	512
J9874_01551	7.40919	303
J9874_01552	6.76423	77
J9874_01553	1.55586	29
J9874_01554	1.55924	10
J9874_01555	5.33282	648
J9874_01556	4.55909	748.417
J9874_01557	6.28947	446.583
J9874_01558	23.1818	66
J9874_01559	52.1231	208
J9874_01560	76.8356	2955
J9874_01561	1.69448	49
J9874_01562	3.73261	232
J9874_01563	0.294214	14
J9874_01564	1.67213	213
J9874_01565	3.86936	147
J9874_01566	1.47068	59
J9874_01567	7.44928	59
J9874_01568	0.603864	43
J9874_01569	2.34394	118
J9874_01570	1.40462	9.269
J9874_01571	2.84994	48.317
J9874_01572	2.46068	70.414
J9874_01573	18.8208	361.445
J9874_01574	24.3224	1828.76
J9874_01575	0.380416	17
J9874_01576	11.937	677.395
J9874_01577	11.2434	550.605
J9874_01578	0.835151	36
J9874_01579	0.052926	4
J9874_01580	0.272783	15
J9874_01581	0.043363	1
J9874_01582	0.575492	18
J9874_01583	0.810911	28
J9874_01584	0.236689	14
J9874_01585	247.605	1564
J9874_01586	102.936	1324
J9874_01587	0.565616	27
J9874_01588	0.64288	39
J9874_01589	0.389287	19
J9874_01590	0.474882	7
J9874_01591	2.54151	46
J9874_01592	1.23563	86
J9874_01593	4.0832	151.164
J9874_01594	2.54524	85.836
J9874_01595	1.41489	39
J9874_01596	0.841603	25
J9874_01597	10.1901	1345
J9874_01598	1491.34	17121
J9874_01599	21.4831	462
J9874_01600	1.5514	19
J9874_01601	1.79443	73
J9874_01602	1.37729	42
J9874_01603	0.234605	17
J9874_01604	1.31555	49
J9874_01605	0.266216	8
J9874_01606	0.140888	5
J9874_01607	1.75852	196
J9874_01608	0.700071	60
J9874_01609	0.890469	48
J9874_01610	0.596116	29
J9874_01611	4.58868	489
J9874_01612	22.5518	419
J9874_01613	4.12416	178
J9874_01614	1.87956	99
J9874_01615	0.131869	8
J9874_01616	1.83245	136
J9874_01617	0.69583	56
J9874_01618	1.45417	92
J9874_01619	10.0839	204.528
J9874_01620	51.8224	892.472
J9874_01621	362.948	569
J9874_01622	0.633032	34
J9874_01623	0.100091	6
J9874_01624	6.53392	360.001
J9874_01625	19.9656	593.999
J9874_01626	1.54804	95
J9874_01627	11.349	1186.7
J9874_01628	4.65768	144.296
J9874_01629	2.90449	446.466
J9874_01630	2.22009	160.768
J9874_01631	8.03792	533.766
J9874_01632	3.88372	130
J9874_01633	1.05875	8
J9874_01634	99.152	1275.04
J9874_01635	1731.72	14749
J9874_01636	5.23491	330
J9874_01637	2.0598	81
J9874_01638	1.16217	48
J9874_01639	1.35495	41
J9874_01640	4.07366	228
J9874_01641	29.7832	769
J9874_01642	2.57571	154
J9874_01643	0.975661	36
J9874_01644	1.30923	78
J9874_01645	2.41184	101
J9874_01646	24.9338	1531
J9874_01647	8.84241	779
J9874_01648	21.9559	1423
J9874_01649	15.3448	701
J9874_01650	17497.8	34913
J9874_01651	4.10671	346
J9874_01652	41.8044	2081
J9874_01653	3.53926	179
J9874_01654	0.650764	27
J9874_01655	0.255041	22
J9874_01656	0.600796	24
J9874_01657	0.381015	40
J9874_01658	2.56989	174
J9874_01659	2.38722	101
J9874_01660	1.34987	66
J9874_01661	1.93471	146
J9874_01662	8.58266	387
J9874_01663	8.87353	66
J9874_01664	25.4476	469
J9874_01665	11.0444	224.006
J9874_01666	4.18566	159.994
J9874_01667	3.5398	643
J9874_01668	3.18115	122
J9874_01669	5.66814	203
J9874_01670	14.2548	413.005
J9874_01671	6.76917	220.995
J9874_01672	17.1141	1100
J9874_01673	24.762	746
J9874_01674	4.88312	217
J9874_01675	25.852	1447
J9874_01676	28.6288	593
J9874_01677	3.9576	36
J9874_01678	3.91786	200
J9874_01679	220.321	4469
J9874_01680	106.926	1710
J9874_01681	65.8372	1141
J9874_01682	43.1947	820.063
J9874_01683	33.1341	1660.15
J9874_01684	184.459	1024.79
J9874_01685	1.73757	41
J9874_01686	3.23325	162
J9874_01687	200.731	2754
J9874_01688	23.7415	684
J9874_01689	865.144	5754
J9874_01690	23.8643	687
J9874_01691	5443.46	3879
J9874_01692	4.96243	291
J9874_01693	4.12017	167
J9874_01694	20.5278	899
J9874_01695	52.0337	2771
J9874_01696	137.117	4128
J9874_01697	3.85376	293
J9874_01698	275.56	144
J9874_01699	1.0613	3
J9874_01701	126.049	8136
J9874_01702	135644	1.02825e+06
J9874_01703	21.1462	901
J9874_01704	94.7088	992
J9874_01705	19.0676	1326.29
J9874_01706	48.2789	2836.44
J9874_01707	36.8948	1228.31
J9874_01708	33.335	3008.07
J9874_01709	92.2075	1450.89
J9874_01710	23.0876	350
J9874_01711	3.26869	590
J9874_01712	25.3233	1467
J9874_01713	9.67862	1282
J9874_01714	4.99822	193
J9874_01715	5.65533	370
J9874_01716	15	965.348
J9874_01717	14.2231	371.652
J9874_01718	23.4761	329
J9874_01719	20.2704	574.828
J9874_01720	27.1524	430.175
J9874_01721	16.7888	576.997
J9874_01722	10.7937	115
J9874_01723	431.445	7352.11
J9874_01724	39.1322	4288.73
J9874_01725	6.1363	228.153
J9874_01726	2257.23	15119.9
J9874_01727	1139.74	4169.18
J9874_01728	951.119	19291.6
J9874_01729	151.03	14068.3
J9874_01730	6.85402	100
J9874_01731	0.491112	2
J9874_01732	41.4611	344
J9874_01733	0	0
J9874_01734	4.55444	17
J9874_01735	16904.3	53002.3
J9874_01736	82.0219	1851
J9874_01737	89.8605	836.827
J9874_01738	26.2748	935.175
J9874_01739	30.0457	670
J9874_01740	2.91698	94
J9874_01741	1.78452	65
J9874_01742	1.64227	75
J9874_01743	4.03769	92
J9874_01744	2.74441	177
J9874_01745	47.7641	6084
J9874_01746	3.35815	57
J9874_01747	7810.05	56235.5
J9874_01748	2.45291	63
J9874_01749	0.535964	24
J9874_01750	26.2864	956
J9874_01751	21.6899	881
J9874_01752	95.3553	4918
J9874_01753	28.8735	438
J9874_01754	3.33049	156.39
J9874_01755	5.69101	408.149
J9874_01756	4.59698	381.461
J9874_01757	5.03065	306.251
J9874_01758	10.9355	695.749
J9874_01759	28.6674	1681.46
J9874_01760	10.2181	574.537
J9874_01761	53.8387	133
J9874_01762	8.05333	527
J9874_01763	27.6114	1089.76
J9874_01764	37.6388	5765.56
J9874_01765	38.6361	10028.7
J9874_01766	0.283902	10
J9874_01767	0.057277	2
J9874_01768	0.060471	4
J9874_01769	0.462924	49
J9874_01770	25.2652	453.005
J9874_01771	12.7577	914.995
J9874_01772	6.5267	793.99
J9874_01773	39.7806	1231.72
J9874_01774	9.10197	687.217
J9874_01775	8.57044	568.62
J9874_01776	7.21642	364.451
J9874_01777	4.66481	344
J9874_01778	33.8688	1220
J9874_01779	1672.78	14329
J9874_01780	15.8535	776
J9874_01781	25.5236	1076.32
J9874_01782	54.4153	2000.68
J9874_01783	101.975	715
J9874_01784	2.58942	100
J9874_01785	7.04643	396
J9874_01786	88.1978	5630.04
J9874_01787	5.73128	149.106
J9874_01788	104.138	3911.89
J9874_01789	27.3509	1330
J9874_01790	4.03001	211
J9874_01791	3400.92	21973
J9874_01792	3.57278	106
J9874_01793	17.5754	891
J9874_01794	4.07475	25
J9874_01795	0.526562	34
J9874_01796	2.2686	39
J9874_01797	1.57718	151
J9874_01798	0.686194	13.527
J9874_01799	0.615231	13.214
J9874_01800	0.233151	4.259
J9874_01801	0.459732	9
J9874_01802	0.246058	14
J9874_01803	0.354022	35
J9874_01804	0.998808	91
J9874_01805	0.541006	103
J9874_01806	0.91597	35
J9874_01807	1.02618	11
J9874_01808	1.41127	221.307
J9874_01809	3.16259	86.198
J9874_01810	0	0
J9874_01811	0.784844	23.854
J9874_01812	2.65198	8.693
J9874_01813	12.7576	342.948
J9874_01814	1.80435	16
J9874_01815	1.01264	25
J9874_01816	1.17225	38
J9874_01817	0.950459	110
J9874_01818	0.461123	77
J9874_01819	1.55924	10
J9874_01820	4.98813	108
J9874_01821	0.266556	25.428
J9874_01822	0.290428	9.572
J9874_01823	0.476092	32
J9874_01824	1.40662	121
J9874_01825	0.78008	16
J9874_01826	30.8442	612
J9874_01827	1.41887	42
J9874_01828	1.05249	2
J9874_01829	14.03	410.117
J9874_01830	70.6737	1978.88
J9874_01831	39.0423	1553
J9874_01832	5.23458	131
J9874_01833	21.7834	623
J9874_01834	26.1684	581
J9874_01835	62.7831	343
J9874_01836	1.13617	45
J9874_01837	0.297516	12
J9874_01838	0.172281	9
J9874_01839	2.49224	279
J9874_01840	23.3562	1428
J9874_01841	22.2933	1790
J9874_01842	88.5154	1195.78
J9874_01843	39.6156	5035.89
J9874_01844	18.592	1309.62
J9874_01845	47.5211	2018.68
J9874_01846	60.8183	3860.03
J9874_01847	81.2062	5164
J9874_01848	55.1955	3509
J9874_01849	95.3236	9463
J9874_01850	0.741556	28
J9874_01851	0.140075	5.556
J9874_01852	0.164746	7.444
J9874_01853	0.194276	9
J9874_01854	0.543497	49
J9874_01855	0.768526	56
J9874_01856	142.349	541
J9874_01857	1.89271	162
J9874_01858	0.485215	11
J9874_01859	2.32683	59
J9874_01860	59.6914	1219
J9874_01861	46.7804	337.998
J9874_01862	23.3162	227
J9874_01863	4.73879	177
J9874_01864	36.7068	1524.05
J9874_01865	5.87577	173
J9874_01866	7.07092	286.447
J9874_01867	9.04897	363.553
J9874_01868	7.70058	912
J9874_01869	0.999408	122
J9874_01870	0.613797	61
J9874_01871	1473.78	8191.68
J9874_01872	3287.45	15537.3
J9874_01873	31.9563	1470
J9874_01874	10.5702	1290
J9874_01875	11.0099	203
J9874_01876	4.39367	302
J9874_01877	13.33	847
J9874_01878	1.56452	41
J9874_01879	5.26393	167
J9874_01880	12.3795	573.589
J9874_01881	5.81365	272.411
J9874_01882	5.15986	74.335
J9874_01883	9.4419	139.665
J9874_01884	1159.65	3636
J9874_01885	76.1966	824
J9874_01886	20.1442	569
J9874_01887	6300.01	26201.2
J9874_01888	1657.34	9211.92
J9874_01889	106.583	486.08
J9874_01890	678.108	11020
J9874_01891	13.0883	153
J9874_01892	919.382	5809
J9874_01893	94.945	4598
J9874_01894	50.3623	2035.35
J9874_01895	3896.75	16290.6
J9874_01896	10.7083	673
J9874_01897	15.2441	185
J9874_01898	3.15376	13
J9874_01899	191.684	1697
J9874_01900	191.999	301
J9874_01901	45.5069	2523
J9874_01902	10.5333	410.744
J9874_01903	3.47993	81.256
J9874_01904	24.7025	1298
J9874_01905	19.1237	461
J9874_01906	9.45763	813
J9874_01907	10.0018	339.549
J9874_01908	7.13975	535.451
J9874_01909	17.0104	1077
J9874_01910	3.32286	69
J9874_01911	24.2735	1616
J9874_01912	3.33432	118
J9874_01913	4.02263	232
J9874_01914	2.22916	201
J9874_01915	4.73143	279
J9874_01916	2.64488	103
J9874_01917	4.31505	116
J9874_01918	7.50022	395
J9874_01919	5.70277	247
J9874_01920	3.48662	226.998
J9874_01921	2.80046	105.408
J9874_01922	3.8436	188.594
J9874_01923	887.471	5331.94
J9874_01924	29.84	7562.06
J9874_01925	21.8627	627
J9874_01926	2.36019	163
J9874_01927	1.17344	3
J9874_01928	11.8485	627
J9874_01929	4.84647	164.131
J9874_01930	22.5355	681.392
J9874_01931	54.6553	634.477
J9874_01932	69.0534	1098
J9874_01933	0.48752	47
J9874_01934	2.21926	136
J9874_01935	87.3605	5227
J9874_01936	2.24503	90
J9874_01937	2.07689	81
J9874_01938	3.13806	106
J9874_01939	2.42369	165
J9874_01940	1.3253	61
J9874_01941	17.0117	986
J9874_01942	1846.68	10248.9
J9874_01943	117.509	3162.92
J9874_01944	24.0492	884.805
J9874_01945	20.4926	843.537
J9874_01946	29.617	1207.85
J9874_01947	1695.56	4833.01
J9874_01948	333.02	7693.98
J9874_01949	15.2069	338
J9874_01950	12.6208	614
J9874_01951	13.6545	2298
J9874_01952	149.706	6535.6
J9874_01953	116.384	9513.74
J9874_01954	17.5285	678.002
J9874_01955	11.5323	570.015
J9874_01956	7.66229	229.113
J9874_01957	58.3326	2082.56
J9874_01958	22.4431	888.752
J9874_01959	29.397	2038.3
J9874_01960	16.2033	548.81
J9874_01961	31.3286	365.792
J9874_01962	56.4218	636.666
J9874_01963	12.6734	417
J9874_01964	297.099	1947.76
J9874_01965	600.591	7296.24
J9874_01966	1.33128	121
J9874_01967	15.167	647.577
J9874_01968	15.317	403.423
J9874_01969	17.1222	273
J9874_01970	310.016	10699
J9874_01971	8.9101	162
J9874_01972	3.56828	215
J9874_01973	29.3925	243
J9874_01974	496.27	4168
J9874_01975	6827.09	50435
J9874_01976	19.79	1107
J9874_01977	10.6424	661
J9874_01978	40.3456	604.361
J9874_01979	48.3908	1088.64
J9874_01980	6.85084	472
J9874_01981	10.0532	644
J9874_01982	17.2033	743
J9874_01983	14.6154	424
J9874_01984	2.55494	424
J9874_01985	0.795893	134
J9874_01986	116.111	3266
J9874_01987	8.32839	61
J9874_01988	35.6477	3879.39
J9874_01989	95.0668	7052.61
J9874_01990	14.4155	610
J9874_01991	6.02369	531
J9874_01992	31.0525	716
J9874_01993	7.69946	497
J9874_01994	81.3359	288
J9874_01995	4.33632	325
J9874_01996	5.3132	179.345
J9874_01997	12.6271	237.655
J9874_01998	40.6254	3285
J9874_01999	8.97426	161.008
J9874_02000	2.80816	294.128
J9874_02001	6.65916	153.864
J9874_02002	4.59058	62
J9874_02003	2.24903	201.066
J9874_02004	12.1349	124.934
J9874_02005	4.69393	341
J9874_02006	5.41745	110
J9874_02007	20.1731	314
J9874_02008	5.22229	49
J9874_02009	9.87392	370.621
J9874_02010	5.25457	207.379
J9874_02011	20.0719	294
J9874_02012	5.95442	356.918
J9874_02013	14.8265	803.082
J9874_02014	4.42302	306.16
[truncated: 2,052 more rows]

## Sheet: AR-C-NB-2
Supplementary Table S17b. Transcript quantification (raw reads count) results for samples used in the plant-bacteria interactions assay (strain AR, control, rep 2)
Name	TPM	NumReads
J9874_00001	44.0126	1877
J9874_00002	41.3893	1890
J9874_00003	5.88776	384
J9874_00004	105.247	11001.3
J9874_00005	17.9615	438
J9874_00006	13.2759	720
J9874_00007	54.5855	1092
J9874_00008	15.9264	228
J9874_00009	7.40003	221
J9874_00010	21.0187	1077
J9874_00011	23.3567	886
J9874_00012	50.1002	2097
J9874_00013	2.46389	117
J9874_00014	5.63216	141
J9874_00015	2.38201	82
J9874_00016	34.4985	612.96
J9874_00017	30.0509	418.04
J9874_00018	12.9198	1399.23
J9874_00019	38.0025	666.772
J9874_00020	31.5381	802.002
J9874_00021	34.4523	784.998
J9874_00022	14.4578	636
J9874_00023	7133.33	26460.2
J9874_00024	4.02369	100
J9874_00025	8.85262	541
J9874_00026	2.7401	165
J9874_00027	0.248439	21
J9874_00028	0.492577	21
J9874_00029	1.61005	63
J9874_00030	1.93463	116
J9874_00031	12.0324	265
J9874_00032	4.64838	166
J9874_00033	2.82251	107
J9874_00034	4.02515	175.996
J9874_00035	5.59406	535.004
J9874_00036	19.0168	645.523
J9874_00037	16.6171	634.235
J9874_00038	6.65294	226
J9874_00039	10.9131	297
J9874_00040	1.2512	91
J9874_00041	102.241	2248
J9874_00042	33.1559	902
J9874_00043	8.03035	601
J9874_00044	71.4873	552
J9874_00045	13.595	261
J9874_00046	4.4343	282.273
J9874_00047	12.626	1004.73
J9874_00048	79.2008	1718
J9874_00049	1.53314	106
J9874_00050	1.59295	61
J9874_00051	4.73149	200
J9874_00052	0.444723	28
J9874_00053	0.045625	2
J9874_00054	0.16966	6
J9874_00055	0.262612	9
J9874_00056	396.441	2291
J9874_00057	5.12155	110
J9874_00058	15.223	166
J9874_00059	1.53303	17
J9874_00060	11.3198	254.603
J9874_00061	6.56881	85.397
J9874_00062	3.08466	113
J9874_00063	32.0505	1829
J9874_00064	10.9127	10
J9874_00065	1.39324	16
J9874_00066	23.1191	1414
J9874_00067	8.63897	315
J9874_00068	10.6016	375
J9874_00069	20.0489	560
J9874_00070	9.10159	346
J9874_00071	23.1647	673
J9874_00072	38.2853	1068
J9874_00073	6.10773	630
J9874_00074	2.83031	327
J9874_00075	3.66879	538
J9874_00076	4.37305	50.634
J9874_00077	6.26493	229.366
J9874_00078	22.0365	1244.53
J9874_00079	21.454	55.984
J9874_00080	96.2791	5201.49
J9874_00081	40.7851	902.283
J9874_00082	14.4837	1564.13
J9874_00083	8.4381	664.592
J9874_00084	12.785	1694
J9874_00085	17.5614	1317
J9874_00086	35.2272	1356
J9874_00087	9.02584	518
J9874_00088	75.4606	2592
J9874_00089	17.6327	696
J9874_00090	12.306	308
J9874_00091	190.997	19389
J9874_00092	22.1932	114
J9874_00093	10.2993	915
J9874_00094	13.3871	740.793
J9874_00095	20.6132	1573.21
J9874_00096	1224.51	10410
J9874_00097	52.261	2345
J9874_00098	158.38	5862
J9874_00099	35.2363	1545
J9874_00100	22.0463	1153
J9874_00101	10.8021	543.59
J9874_00102	15.8129	767.41
J9874_00103	20.6844	560
J9874_00104	4.311	136
J9874_00105	7.77605	315
J9874_00106	7.65507	421
J9874_00107	1.66008	83
J9874_00108	8.17745	435
J9874_00109	4.79921	137
J9874_00110	436.516	179
J9874_00111	95.1068	39
J9874_00112	239.414	129
J9874_00114	3.35312	6
J9874_00115	38.4184	1482.62
J9874_00116	30.2163	1404.67
J9874_00117	48.5239	1629.55
J9874_00118	33.5264	1209.16
J9874_00119	41.1919	5180
J9874_00120	105.117	340.92
J9874_00121	32.578	1012.76
J9874_00122	13.8177	266.441
J9874_00123	7.70515	320.879
J9874_00124	5.75059	152
J9874_00125	13.3316	1160
J9874_00126	5.00564	195
J9874_00127	10.5283	379
J9874_00128	3.45049	81
J9874_00129	7.05072	90
J9874_00130	29.978	1056
J9874_00131	23.7331	1714
J9874_00132	13.0053	196
J9874_00133	2.172	40
J9874_00134	12.5618	950.995
J9874_00135	17.7869	444.005
J9874_00136	5.41237	264
J9874_00137	5.07167	151
J9874_00138	42.1564	735
J9874_00139	3.69413	118
J9874_00140	2.88148	282
J9874_00141	32.4851	877
J9874_00142	10.6175	331
J9874_00143	2.38201	105
J9874_00144	7.90452	439
J9874_00145	40.8146	947
J9874_00146	53.541	1023.83
J9874_00147	20.672	1594.17
J9874_00148	162.305	1477.33
J9874_00149	34.6705	630.388
J9874_00150	13.8297	379.285
J9874_00151	4.09557	91
J9874_00152	139.402	1826
J9874_00153	38.4765	2758.1
J9874_00154	27.2566	606.903
J9874_00155	18.089	710.787
J9874_00156	4.97291	503.213
J9874_00157	12.9794	559.747
J9874_00158	5.25934	106.253
J9874_00159	10.8223	620
J9874_00160	22.1209	398
J9874_00161	0	0
J9874_00162	17.0705	7
J9874_00163	3.89882	427.226
J9874_00164	0	0
J9874_00165	13.4229	127
J9874_00166	2.82999	85
J9874_00167	2.13398	42
J9874_00168	3.12165	275
J9874_00169	0	0
J9874_00170	4.68518	46
J9874_00171	4.28917	132
J9874_00172	1.662	34
J9874_00173	1.53222	28
J9874_00174	1.1483	24
J9874_00175	2.07985	41
J9874_00176	0.857541	19
J9874_00177	6.37767	322
J9874_00178	0.658573	23
J9874_00179	0.204592	3
J9874_00180	1.97016	104
J9874_00181	0.995128	15
J9874_00182	0.104916	1
J9874_00183	1.59356	6
J9874_00184	1.89055	20
J9874_00185	63.3375	2036.92
J9874_00186	7.17546	184.079
J9874_00187	28.4687	821
J9874_00188	165.827	68
J9874_00189	295.457	143.185
J9874_00190	31.7023	13
J9874_00191	63.4045	26
J9874_00192	196.894	8215.29
J9874_00193	173.605	1307.42
J9874_00194	72.9034	1241.58
J9874_00195	107.65	969.301
J9874_00196	396.435	5863.65
J9874_00197	164.374	2090.9
J9874_00198	151.381	966.1
J9874_00199	39.6233	5917.78
J9874_00200	65.547	9979.22
J9874_00201	27.9746	73
J9874_00202	6.98629	398
J9874_00203	1.17052	21
J9874_00204	3.11577	291
J9874_00205	48.2096	784
J9874_00206	18.6571	620.737
J9874_00207	8.54125	524.263
J9874_00208	23.9827	520
J9874_00209	29.7705	709
J9874_00210	816.387	4139
J9874_00211	8.72801	171
J9874_00212	5.27011	231.312
J9874_00213	8.55024	420.688
J9874_00214	0.481302	25.821
J9874_00216	2.02142	225.568
J9874_00217	0	0
J9874_00218	17.3062	502
J9874_00219	9.48179	1411
J9874_00220	1.11365	42
J9874_00221	0.68708	31
J9874_00222	0.482542	16
J9874_00223	0.315439	11
J9874_00224	0.237287	6.995
J9874_00225	0.17573	7.005
J9874_00226	16.9136	1032
J9874_00227	1.26601	42
J9874_00228	0.752774	16
J9874_00229	11.076	711
J9874_00230	4.10835	282
J9874_00231	32.865	2010
J9874_00232	8.89738	975
J9874_00233	5.23712	627
J9874_00234	5.08551	494
J9874_00235	513.107	3087
J9874_00236	8.12539	190
J9874_00237	3.38663	108.142
J9874_00238	21.226	1712.86
J9874_00239	5.53159	52
J9874_00240	0.774089	31
J9874_00241	1.97319	112
J9874_00242	10.9942	521
J9874_00243	0.719026	37
J9874_00244	2.70997	183
J9874_00245	5.83406	217
J9874_00246	5.62047	98
J9874_00247	4.89134	150
J9874_00248	13.8824	1454
J9874_00249	25.4911	157
J9874_00250	126.841	1630
J9874_00251	3.88113	164
J9874_00252	27731.8	89941
J9874_00253	47.9195	975
J9874_00254	13.2291	626
J9874_00255	14.0905	461
J9874_00256	84.086	326
J9874_00257	38.6248	1466
J9874_00258	12.7299	820
J9874_00259	15.2636	230
J9874_00260	19.1352	288
J9874_00261	14.1374	662
J9874_00262	5.80879	362
J9874_00263	29.6269	278
J9874_00264	19.5086	123
J9874_00265	7.62938	276
J9874_00266	8.04378	1020
J9874_00267	98.0021	2116
J9874_00268	7.32544	659
J9874_00269	2.61162	44
J9874_00270	6.66397	169
J9874_00271	2.90273	89
J9874_00272	16.7685	140
J9874_00273	3.54968	117.318
J9874_00274	10.0139	312.682
J9874_00275	20.316	103
J9874_00276	10.6575	523
J9874_00277	3.81558	66
J9874_00278	12.6394	176
J9874_00279	14.6638	322
J9874_00280	2.264	118
J9874_00281	5.82739	369
J9874_00282	2.3781	31
J9874_00283	73.0079	916
J9874_00284	10.3683	547.258
J9874_00285	7.42638	53.742
J9874_00286	6.79468	655
J9874_00287	4.49414	206
J9874_00288	4.23051	218
J9874_00289	1.2351	116
J9874_00290	2.89582	68
J9874_00291	3.24715	417
J9874_00292	10.5452	670
J9874_00293	0.680855	5
J9874_00294	0.744092	28
J9874_00295	1.83364	146
J9874_00296	5.64059	267
J9874_00297	2.3367	76
J9874_00298	2.71512	213
J9874_00299	4.5267	197
J9874_00300	5.49089	42
J9874_00301	7.54832	158
J9874_00302	482.86	5316
J9874_00303	15.7304	608
J9874_00304	28.0896	2678
J9874_00305	5.35317	115
J9874_00306	3.13212	140
J9874_00307	0.900294	37
J9874_00308	0.410714	19
J9874_00309	0.267789	12
J9874_00310	0.135367	7
J9874_00311	0.175905	12
J9874_00312	0.380913	12
J9874_00313	0.726978	33
J9874_00314	1.23934	88
J9874_00315	9.12144	579
J9874_00316	6.62576	277
J9874_00317	2.54641	82
J9874_00318	1.72137	64.188
J9874_00319	3.55351	56.812
J9874_00320	2.83844	71
J9874_00321	1.44184	99
J9874_00322	7.7824	261
J9874_00323	4.87727	2
J9874_00324	19.8647	432
J9874_00325	1.80722	179
J9874_00326	17.1535	95
J9874_00327	4.31212	203
J9874_00328	108.811	5924
J9874_00329	6.88203	81
J9874_00330	91.7692	597.851
J9874_00331	54.3006	2810.15
J9874_00332	115.755	1292
J9874_00333	26.4901	846
J9874_00334	184.193	3542
J9874_00335	17.8833	22
J9874_00336	7629.03	9954
J9874_00337	31.1096	414
J9874_00338	9.65365	315
J9874_00339	2.49364	392
J9874_00340	6.11586	217
J9874_00341	13.0976	576
J9874_00342	73.3704	1438
J9874_00343	68.2818	28
J9874_00346	17.7205	766
J9874_00347	16.7606	848.817
J9874_00348	30.3009	457
J9874_00349	26.7177	1645.35
J9874_00350	26.0687	1691.73
J9874_00351	766.92	23995.2
J9874_00352	1222.32	6379.28
J9874_00353	112.869	4659.44
J9874_00354	65.3618	3166.29
J9874_00355	129.315	4315.71
J9874_00356	48.0661	151
J9874_00357	121.842	7045
J9874_00358	102.381	897
J9874_00359	32.8794	3335
J9874_00360	18.9257	495.996
J9874_00361	24.6186	1365
J9874_00362	15.6716	110
J9874_00363	5.55809	391
J9874_00364	1.39524	32
J9874_00365	75.1783	1085.4
J9874_00366	68.7329	358.718
J9874_00367	238.106	878.751
J9874_00368	69.5582	753.133
J9874_00369	68.5497	1309
J9874_00370	17.9494	326
J9874_00371	7.52166	598
J9874_00372	18.0492	515
J9874_00373	3871.66	11979.4
J9874_00374	6.3578	575
J9874_00375	34.9039	1772
J9874_00376	15.0981	1407
J9874_00377	22.9638	3456.53
J9874_00378	58.4177	926.467
J9874_00379	25.814	641
J9874_00380	1.48937	28
J9874_00381	5.35057	46
J9874_00382	23.0609	1230
J9874_00383	46.1806	1534
J9874_00384	4.12546	257
J9874_00385	24.8822	531
J9874_00386	47.8964	2347
J9874_00387	126.653	1641
J9874_00388	0.157145	1
J9874_00389	0.445966	3
J9874_00390	0.194384	1
J9874_00391	0.817324	23
J9874_00392	1.11462	29
J9874_00393	0.707266	38
J9874_00394	1.24722	55
J9874_00395	2.63915	72
J9874_00396	7.26143	578
J9874_00397	3.45171	123
J9874_00398	31.4975	2127.44
J9874_00399	25.4	334.566
J9874_00400	19.7625	304.998
J9874_00401	18.1755	260
J9874_00402	3.92697	111
J9874_00403	4.39594	197
J9874_00404	17.1072	669
J9874_00405	17.2016	152
J9874_00406	144.41	1059.98
J9874_00407	258.195	2067.61
J9874_00408	283.828	2946.85
J9874_00409	996.608	8391.56
J9874_00410	12.0323	89.802
J9874_00411	6.83198	239.198
J9874_00412	3.2066	80
J9874_00413	1.73322	78
J9874_00414	1.779	105
J9874_00415	1.88923	91
J9874_00416	2.05889	128
J9874_00417	1.74932	78
J9874_00418	10.2774	301
J9874_00419	4.58908	171
J9874_00420	6.5319	409
J9874_00421	5.70644	78
J9874_00422	7.81907	318
J9874_00423	3.73202	321
J9874_00424	2.01991	40
J9874_00425	2.13356	253
J9874_00426	43.6376	486
J9874_00427	12.7175	315
J9874_00428	9.91849	44
J9874_00429	0.660764	63
J9874_00430	0.524495	33
J9874_00431	0.342123	28
J9874_00432	3.90448	74
J9874_00433	2.03193	46
J9874_00434	36.8078	533
J9874_00435	29.7038	191
J9874_00436	35.9123	434
J9874_00437	182.037	3346
J9874_00438	5.52502	109
J9874_00439	74.854	1085.2
J9874_00440	31.7704	2995.8
J9874_00441	3.6248	172
J9874_00442	7.22598	209
J9874_00443	15.6657	1943.37
J9874_00444	10.5865	313.74
J9874_00445	105.343	1763.36
J9874_00446	373.224	8137.54
J9874_00447	7.2579	664
J9874_00448	10.2633	921
J9874_00449	2.79779	141
J9874_00450	1.51769	352
J9874_00451	0.662697	70
J9874_00452	5.50938	259
J9874_00453	205.048	3385
J9874_00454	0.940659	121
J9874_00455	1.62898	136
J9874_00456	0.177144	7
J9874_00457	216.198	3521
J9874_00458	2.29137	139
J9874_00459	12.8575	177
J9874_00460	16.7182	2415
J9874_00461	41.1714	263
J9874_00462	3.01541	158
J9874_00463	0.424926	25
J9874_00464	1.67442	175
J9874_00465	177.545	3563
J9874_00466	0.056474	1
J9874_00467	3.9612	323
J9874_00468	10.1551	441
J9874_00470	1.73282	24
J9874_00471	1.20128	46
J9874_00472	0.276189	13
J9874_00473	20.498	535
J9874_00474	15.3709	566
J9874_00475	12.0456	216.85
J9874_00476	4.34761	171.15
J9874_00477	19.4998	2386.62
J9874_00478	13.0823	509.693
J9874_00479	39.8753	630.687
J9874_00480	0.986727	41
J9874_00481	41.0772	610.435
J9874_00482	48.6032	818.212
J9874_00483	25.2735	825.353
J9874_00484	0	0
J9874_00485	4.09624	530
J9874_00486	6.46233	70.433
J9874_00487	7.92505	432.567
J9874_00488	2.2063	72
J9874_00489	1.02964	5
J9874_00490	7.46931	67
J9874_00491	0.707068	44
J9874_00492	3.05713	48
J9874_00493	3.11556	110
J9874_00494	1.33271	75
J9874_00495	1.37376	48
J9874_00496	58.4402	122
J9874_00497	17.1616	538
J9874_00498	53.65	144
J9874_00499	5.71369	355
J9874_00500	4.07212	27
J9874_00501	6.60443	208
J9874_00502	10.5912	1069
J9874_00503	15.1764	225
J9874_00504	1.27153	136
J9874_00505	19.2599	399
J9874_00506	91.0982	5517
J9874_00507	150.388	7378
J9874_00508	16.5946	780
J9874_00509	78.7036	399.02
J9874_00510	11.5058	438.98
J9874_00511	26.3291	543
J9874_00512	16.9323	167
J9874_00513	78.9839	1629
J9874_00514	5.50681	279.07
J9874_00515	8.11817	175.911
J9874_00516	20.4986	364.017
J9874_00517	30.0585	617.002
J9874_00518	11.9825	333
J9874_00519	13.3239	127
J9874_00520	25.0115	372
J9874_00521	21.5783	976
J9874_00522	34.4978	728
J9874_00523	7.93509	186
J9874_00524	6.33788	118
J9874_00525	26.5145	1197
J9874_00526	4.59857	6
J9874_00527	63.6413	2999
J9874_00528	32.16	2597
J9874_00529	13.2289	428
J9874_00530	116.601	1033
J9874_00531	9.00486	163
J9874_00532	8.81755	664
J9874_00533	132.061	6207.12
J9874_00534	96.5963	5132.06
J9874_00535	139.716	6374
J9874_00536	131.238	4253
J9874_00537	1.69196	25
J9874_00538	54.6331	996
J9874_00539	10.094	313
J9874_00540	13.2357	609
J9874_00541	18.7698	951
J9874_00542	12.5506	220
J9874_00543	3035.63	15843
J9874_00544	79.0463	1318.92
J9874_00545	11.2718	698.077
J9874_00546	21.7905	638
J9874_00547	7.61656	287
J9874_00548	64.5143	2582.3
J9874_00549	447.995	4095.59
J9874_00550	56.3893	6996.11
J9874_00551	4.58024	239
J9874_00552	17.5438	351
J9874_00553	67.7556	1194
J9874_00554	21.0158	710
J9874_00555	9.66104	69.571
J9874_00556	17.5399	170.429
J9874_00557	21.5221	298
J9874_00558	15.4388	487
J9874_00559	18.902	335
J9874_00560	12.5436	785
J9874_00561	12.8919	640
J9874_00562	9.62182	572
J9874_00563	2.409	43
J9874_00564	4.94187	104
J9874_00565	0.65047	25
J9874_00566	1.25342	58
J9874_00567	1.95515	92
J9874_00568	5.60119	50
J9874_00569	1.05181	61
J9874_00570	1.36246	82
J9874_00571	4.75584	26
J9874_00572	10.0664	285
J9874_00573	22.6849	943
J9874_00574	4.52026	453
J9874_00575	0.867057	56
J9874_00576	4.47408	376.004
J9874_00577	2.78674	111.996
J9874_00578	14.4231	598
J9874_00579	531.213	2968
J9874_00580	7.1631	138
J9874_00581	408.473	5992.99
J9874_00582	25.6735	2276.01
J9874_00583	12.636	344
J9874_00584	9.78054	223
J9874_00585	1.07556	14
J9874_00586	2.66858	33
J9874_00587	2.52703	21
J9874_00588	1.36069	7
J9874_00589	4.52802	567
J9874_00590	7.27538	825.074
J9874_00591	5.93996	829.926
J9874_00592	4.497	304
J9874_00593	12.0769	529
J9874_00594	2.55219	128
J9874_00595	8.20647	3.365
J9874_00598	9.96709	427
J9874_00599	6.79775	210
J9874_00600	11.3191	117
J9874_00601	4.71509	280
J9874_00602	14245.1	55872
J9874_00603	1.22015	40
J9874_00604	2.77359	18
J9874_00605	2.60633	119
J9874_00606	3.82653	100
J9874_00607	12.0244	595
J9874_00608	9.44495	226
J9874_00609	20.9565	340
J9874_00610	6.30424	71
J9874_00611	7.53622	169
J9874_00612	18.6235	192
J9874_00613	3.42097	208
J9874_00614	1.31518	57.648
J9874_00615	1.011	53.352
J9874_00616	0.364177	23
J9874_00617	1.01017	31
J9874_00618	2.71737	77
J9874_00619	3.8382	184
J9874_00620	10.6663	1190
J9874_00621	62.7682	2795.04
J9874_00622	33.7634	3039.96
J9874_00623	87.0971	2814
J9874_00624	43.2477	2680
J9874_00625	193.212	7398
J9874_00626	20.8943	567
J9874_00627	34.3345	334
J9874_00628	22.5311	1787
J9874_00629	10.5461	799.002
J9874_00630	17.8428	403.998
J9874_00631	1.43751	87
J9874_00632	1.10098	37
J9874_00633	1.46505	90
J9874_00634	1.36731	23
J9874_00635	4.24771	33
J9874_00636	193.434	1526.97
J9874_00637	4.08834	101.029
J9874_00638	9.33988	153
J9874_00639	11.9173	447
J9874_00640	12.1139	349
J9874_00641	25.5086	431
J9874_00642	254.442	9612.59
J9874_00643	125.398	5348.41
J9874_00644	3.68844	11
J9874_00645	4.11184	166
J9874_00646	5.98089	131
J9874_00647	12.941	1039
J9874_00648	24.0276	1124
J9874_00649	116.766	775
J9874_00650	22.5434	517
J9874_00651	33.5942	398
J9874_00652	105.525	3044
J9874_00653	11.9873	150
J9874_00654	29.0062	2626
J9874_00655	2402.02	6089
J9874_00656	316.535	177
J9874_00657	36.5795	15
J9874_00660	218.196	2723.62
J9874_00661	55.8834	336.258
J9874_00662	94.0572	5368.12
J9874_00663	303.851	3828
J9874_00664	62.8517	2678
J9874_00665	21.2188	483
J9874_00666	119.497	4159
J9874_00667	369.19	1596.5
J9874_00668	111.667	1705.65
J9874_00669	87.3732	2180.45
J9874_00670	508.022	2672.4
J9874_00671	17.814	375
J9874_00672	22.3494	812.998
J9874_00673	17.8195	502.002
J9874_00674	15.2648	598
J9874_00675	15650.3	95438
J9874_00676	246.301	4430
J9874_00677	61.3877	1920.18
J9874_00678	65.7876	1466.76
J9874_00679	39.6064	3391.06
J9874_00680	0	0
J9874_00681	634.045	260
J9874_00682	159.79	65.524
J9874_00683	3.12574	340.206
J9874_00685	39.9884	1498
J9874_00686	17.2286	118
J9874_00687	33.8299	2237.51
J9874_00688	12.4915	1466.49
J9874_00689	1.35312	35
J9874_00690	37.3031	435
J9874_00691	52.2449	1639
J9874_00692	3.18297	171.845
J9874_00693	4.99718	228.155
J9874_00694	150.102	1747
J9874_00695	5.62155	195
J9874_00696	2.43068	92
J9874_00697	0.123088	7
J9874_00698	0.506158	22
J9874_00699	8.78462	295
J9874_00700	1.38951	131
J9874_00701	0.321846	7
J9874_00702	0.243446	4
J9874_00703	19646.8	174735
J9874_00704	28.1781	2275
J9874_00705	104.636	1215
J9874_00706	4.1374	261
J9874_00707	1.93045	74
J9874_00708	42.0421	490
J9874_00709	28.5023	336
J9874_00710	2.51121	48
J9874_00711	21.4701	147
J9874_00712	14.3456	1735.13
J9874_00713	79.9062	361.259
J9874_00714	33.3848	192.836
J9874_00715	22.5908	856.779
J9874_00716	37.1242	493
J9874_00717	14.4365	432
J9874_00718	31.718	986
J9874_00719	0	0
J9874_00720	36.6718	336
J9874_00721	28317.2	4.17724e+06
J9874_00722	222.997	3266
J9874_00723	1484.6	10647.7
J9874_00724	545.424	3207.29
J9874_00725	128.919	797
J9874_00726	26.5517	1388
J9874_00727	32.6638	1088
J9874_00728	46.9049	792
J9874_00729	15.0696	459
J9874_00730	5807.41	39874
J9874_00731	27.4465	1256
J9874_00732	8.19604	237
J9874_00733	12.4696	836
J9874_00734	510.981	11039.3
J9874_00735	240.115	3641.66
J9874_00736	53.658	1953.02
J9874_00737	130.109	1442
J9874_00738	30.4517	1830.55
J9874_00739	13.4361	508.449
J9874_00740	350.228	7139
J9874_00741	310.926	13084.9
J9874_00742	147.027	2998.08
J9874_00743	5.72278	173
J9874_00744	13.3836	189
J9874_00745	104.781	745
J9874_00746	13.6092	339
J9874_00747	36.6047	731
J9874_00748	10.9676	170
J9874_00749	28.8031	1852
J9874_00750	7.35904	1204
J9874_00751	6.5917	379.472
J9874_00752	4.92356	273.528
J9874_00753	4.52829	147
J9874_00754	7.62202	446
J9874_00755	5.23378	131
J9874_00756	3.82281	166
J9874_00757	128.45	1582
J9874_00758	83.8428	4556
J9874_00759	2.49312	80
J9874_00760	125.51	5492
J9874_00761	19.2174	424
J9874_00762	3.86015	107
J9874_00763	101.783	2278
J9874_00764	34.9685	718.233
J9874_00765	77.4129	724.717
J9874_00766	7.789	338.05
J9874_00767	6.52079	390
J9874_00768	21.5828	474
J9874_00769	7.49459	224
J9874_00770	185.904	2024
J9874_00771	10.9119	473
J9874_00772	182.725	3715.45
J9874_00773	50.8825	1645.03
J9874_00774	53.6118	1981.52
J9874_00775	27.0593	1218
J9874_00776	59.1154	916.003
J9874_00777	71.1231	2594
J9874_00778	22.9941	1387
J9874_00779	3.01818	289
J9874_00780	174.787	1858.18
J9874_00781	119.018	4640.82
J9874_00782	12.0473	596
J9874_00783	91.3853	4613
J9874_00784	17.9066	1158
J9874_00785	0.737452	21
J9874_00786	2.61987	127
J9874_00787	326.875	1432
J9874_00788	62.7517	1190.88
J9874_00789	102.628	6495.91
J9874_00790	28.0844	2112.21
J9874_00791	4.75591	465
J9874_00792	2.85179	191
J9874_00793	1.75419	43
J9874_00794	10.7859	264.002
J9874_00795	9.43307	435.998
J9874_00796	23.4648	596
J9874_00797	7.76963	378
J9874_00798	4.78245	182
J9874_00799	4.67965	238
J9874_00800	0.233223	6
J9874_00801	3.93294	73
J9874_00802	2.8337	174
J9874_00803	0.35147	17
J9874_00804	2.42173	46
J9874_00805	76.2252	785
J9874_00806	20.9117	364
J9874_00807	49.0802	1403.51
J9874_00808	36.2295	1303.49
J9874_00809	6.28002	186
J9874_00810	18.5633	964.562
J9874_00811	6.09285	444.438
J9874_00812	17.3131	404
J9874_00813	1160.37	8200.44
J9874_00814	214.536	8770.56
J9874_00815	5.99441	61
J9874_00816	2.38823	312
J9874_00817	30.7698	156
J9874_00818	10.6776	524
J9874_00819	10.2202	153
J9874_00820	15.1491	735
J9874_00821	2.63571	140
J9874_00822	39.3928	3551.26
J9874_00823	87.6967	2583.74
J9874_00824	19.2647	756
J9874_00825	1.30987	32
J9874_00826	30.3384	289
J9874_00827	5.11464	69
J9874_00828	3.90042	87
J9874_00829	0.60037	36
J9874_00830	1.29849	41
J9874_00831	1.03308	30
J9874_00832	1.10273	41
J9874_00833	4.00615	113
J9874_00834	7.0658	247
J9874_00835	4.91035	277
J9874_00836	1519.9	19176.3
J9874_00837	221.129	13863.1
J9874_00838	2268.39	10485.8
J9874_00839	22.3109	724
J9874_00840	7.57786	209
J9874_00841	244.047	8544
J9874_00842	5.33028	438.965
J9874_00843	29.8351	105.035
J9874_00844	9.59836	282
J9874_00845	1.22402	52
J9874_00846	4497.9	38126.3
J9874_00847	2.29464	4
J9874_00848	190.214	78
J9874_00849	682.818	280
J9874_00852	7.9436	494
J9874_00853	61.9479	454
J9874_00854	12.7682	273
J9874_00855	50.6912	20.787
J9874_00856	28.5054	11.689
J9874_00857	43.9412	1485
J9874_00858	21.5635	855
J9874_00859	2.21086	150
J9874_00860	21.9991	511
J9874_00861	5.05217	184
J9874_00862	32.2354	1151
J9874_00863	32.6979	828.546
J9874_00864	38.6922	1972.45
J9874_00865	30.7194	516
J9874_00866	21.5369	1222
J9874_00867	0.394461	19
J9874_00868	0.167344	10
J9874_00869	11.3829	250.464
J9874_00870	30.9466	432.536
J9874_00871	62.3287	316
J9874_00872	6.57705	252
J9874_00873	1.48345	63
J9874_00874	1271.51	8478
J9874_00875	0.451688	2
J9874_00876	6.13843	630
J9874_00877	5611.05	6066
J9874_00878	15.8319	189
J9874_00879	57.6226	614
J9874_00880	1672.54	4988
J9874_00881	2.21106	14
J9874_00882	2.43864	1
J9874_00883	947.346	671
J9874_00884	8.42989	179.271
J9874_00885	24.8188	1383.73
J9874_00886	2.70665	68
J9874_00887	2.99768	69
J9874_00888	3.90004	97
J9874_00889	5.27223	21
J9874_00890	3.04698	37
J9874_00891	1.4223	103
J9874_00892	1.80517	48
J9874_00893	3.88068	42
J9874_00894	12.4155	627
J9874_00895	8.00829	233
J9874_00896	3.22732	212
J9874_00897	297.722	3431
J9874_00898	40.353	2431.94
J9874_00899	36.9478	3366.06
J9874_00900	56.4602	816
J9874_00901	7.11859	1129
J9874_00902	3.94157	85
J9874_00903	7.17693	390
J9874_00904	4.3276	213
J9874_00905	5.04658	145
J9874_00906	7.09633	178
J9874_00907	9.09347	162
J9874_00908	93.7092	601
J9874_00909	2.61504	249
J9874_00910	66.3685	2930
J9874_00911	5.60064	338
J9874_00912	5.69713	92
J9874_00913	21.5808	601
J9874_00914	1.39045	89
J9874_00915	0.342682	4
J9874_00916	0.766934	31
J9874_00917	0.483241	12
J9874_00918	2.42112	104
J9874_00919	4.14751	128
J9874_00920	5.02144	242
J9874_00921	2.55138	115
J9874_00922	4.56153	136.338
J9874_00923	6.78749	181.662
J9874_00924	15.5795	542
J9874_00925	2.91313	147
J9874_00926	3.53477	106
J9874_00927	114.32	1693.6
J9874_00928	22.5297	1395.2
J9874_00929	4.85628	109.196
J9874_00930	32.3246	820
J9874_00931	11.5768	268.465
J9874_00932	12.7931	354.535
J9874_00933	4.06525	117
J9874_00934	82.951	2486
J9874_00935	14.8241	376
J9874_00936	1468.04	33048.1
J9874_00937	36.3811	3126.09
J9874_00938	261.939	9393.91
J9874_00939	110.935	1149
J9874_00940	10.5004	222
J9874_00941	15.1003	289
J9874_00942	20.2468	930
J9874_00943	95.2096	2812
J9874_00944	1073.37	10199.9
J9874_00945	133.512	2714.09
J9874_00946	223.152	16872.7
J9874_00947	134.329	3036.85
J9874_00948	132.088	5870.5
J9874_00949	61.3255	6406.9
J9874_00950	69.8986	1970.51
J9874_00951	107.847	1711.59
J9874_00952	60.5958	708
J9874_00953	90.3561	464.833
J9874_00954	134.929	6665.17
J9874_00955	69.6396	4416.76
J9874_00956	58.1785	2514.24
J9874_00957	12.5942	225
J9874_00958	6.94618	444
J9874_00959	3457.46	21289.6
J9874_00960	2.78054	151
J9874_00961	8.95535	315
J9874_00962	4.34049	25
J9874_00963	7.87049	406
J9874_00964	12.8417	1544
J9874_00965	29.1851	830
J9874_00966	29.0954	4150.77
J9874_00967	6.8529	860
J9874_00968	407.384	9041.73
J9874_00969	144.439	13521.3
J9874_00970	10.4198	456
J9874_00971	5.58336	4804
J9874_00972	4.99822	281
J9874_00973	0.686488	37
J9874_00974	0.633556	49
J9874_00975	1.41831	83
J9874_00976	25.2889	1456
J9874_00977	6.95463	14
J9874_00978	391.645	365
J9874_00979	3.72412	159
J9874_00980	3.01769	72
J9874_00981	3.77589	255
J9874_00982	4.09314	107
J9874_00983	34.8132	151
J9874_00984	12.409	218
J9874_00985	13.4254	340
J9874_00986	5.02041	14
J9874_00987	7.011	417.974
J9874_00988	16.3144	89.026
J9874_00989	0.791803	18
J9874_00990	5.94588	215
J9874_00991	519.857	2655
J9874_00992	9.47429	892
J9874_00993	8.56575	234.369
J9874_00994	14.9641	558.631
J9874_00995	12.9831	118
J9874_00996	1.32681	84
J9874_00997	139.218	2003
J9874_00998	27.8065	523
J9874_00999	33.0151	1117
J9874_01000	8.46697	322
J9874_01001	40.7693	277
J9874_01002	9.94013	316.004
J9874_01003	6.72642	197.107
J9874_01004	39.5961	2347.89
J9874_01005	75.415	1940
J9874_01006	0.928661	43
J9874_01007	6.40282	49
J9874_01008	1.51391	49
J9874_01009	3.34899	172
J9874_01010	7.39141	258
J9874_01011	5.21649	317
J9874_01012	8.39256	251
J9874_01013	3.58991	133
J9874_01014	19.6723	369.533
J9874_01015	20.4264	738.467
J9874_01016	17.9017	757
J9874_01017	60.0867	1859
J9874_01018	28.588	1515
J9874_01019	25.6381	1010
J9874_01020	12.181	400
J9874_01021	11.2757	772
J9874_01022	8.54319	222
J9874_01023	19.2035	427
J9874_01024	31.2229	274
J9874_01025	0.893473	3
J9874_01026	9.70684	1003
J9874_01027	10.7738	648
J9874_01028	8.42884	70
J9874_01029	129.714	2084
J9874_01030	3.97073	261
J9874_01031	0.943214	32
J9874_01032	1.25443	31
J9874_01033	9.25116	257
J9874_01034	2.70958	206
J9874_01035	8.83189	471
J9874_01036	0.394389	17
J9874_01037	0.314427	16
J9874_01038	18.4147	629
J9874_01039	5.99195	311
J9874_01040	15.4544	360
J9874_01041	3.80928	195
J9874_01042	4.22099	233
J9874_01043	1.50165	201
J9874_01044	2.08946	262
J9874_01045	2.46624	102
J9874_01046	39.5809	1445
J9874_01047	0.844935	44
J9874_01048	7.80936	41
J9874_01049	6.15098	699
J9874_01050	10.8691	264
J9874_01051	33.5864	1156.97
J9874_01052	45.3596	804.019
J9874_01053	19.8965	1529.01
J9874_01054	17.6588	981
J9874_01055	27.0252	1256
J9874_01056	15.8849	536.793
J9874_01057	3.50763	34.201
J9874_01058	19.394	1362.01
J9874_01059	16.9888	462.755
J9874_01060	8.108	349.245
J9874_01061	4.54091	109.992
J9874_01062	17.8755	736.008
J9874_01063	12.4892	1029
J9874_01064	5.12364	155
J9874_01065	8.74632	290
J9874_01066	4.85519	173
J9874_01067	37.0705	815
J9874_01068	13.9671	521
J9874_01069	144.795	6252.79
J9874_01070	94.7823	2829.73
J9874_01071	201.722	4210.12
J9874_01072	489.235	4638.25
J9874_01073	266.049	5795.79
J9874_01074	154.259	3859.67
J9874_01075	226.426	2963.85
J9874_01076	171.955	2299.82
J9874_01077	63.7631	4438
J9874_01078	114.929	1749
J9874_01079	40.0531	874
J9874_01080	41.9927	829
J9874_01081	10.7551	135
J9874_01082	6.12558	140.3
J9874_01083	13.6239	398.7
J9874_01084	4.23207	118.581
J9874_01085	4.50205	94.419
J9874_01086	2.92433	111
J9874_01087	2.17122	83.529
J9874_01088	1.66419	103.471
J9874_01089	4.43313	136
J9874_01090	5.00401	141
J9874_01091	21.2032	643.991
J9874_01092	53.4445	834.194
J9874_01093	64.6454	410.815
J9874_01094	16.3347	1046.74
J9874_01095	26.6424	521.033
J9874_01096	48.259	1082.23
J9874_01097	115.857	7261.29
J9874_01098	46.4169	2537
J9874_01099	25.1126	1270
J9874_01100	1.12302	29
J9874_01101	0.14202	6
J9874_01102	0.427857	22
J9874_01103	0.120262	3
J9874_01104	0.150577	4
J9874_01105	0.689764	34
J9874_01106	6.45572	377
J9874_01107	1.48496	38
J9874_01108	5.13811	113
J9874_01109	0.825253	95
J9874_01110	2.61098	100
J9874_01111	15.124	564
J9874_01112	649.618	4387
J9874_01113	0.906804	41.199
J9874_01114	1.92368	63.801
J9874_01115	17.0705	7
J9874_01116	12.9864	1170
J9874_01117	10.3512	427
J9874_01118	8.35193	292
J9874_01119	6.12557	396
J9874_01120	1.10601	23
J9874_01121	1.44376	9
J9874_01122	0.665879	27
J9874_01123	16.4091	286
J9874_01124	4.91102	270
J9874_01125	0.587767	100
J9874_01126	24.7581	1019
J9874_01127	1.51059	64
J9874_01128	0.854905	46
J9874_01129	3.1815	165
J9874_01130	8.58092	163
J9874_01132	13.3466	424.776
J9874_01133	4.2974	264.224
J9874_01134	5.47441	191
J9874_01135	5.75324	215
J9874_01136	12.0516	403
J9874_01137	7.79584	689
J9874_01138	1.07483	37
J9874_01139	1.46849	97
J9874_01140	0	0
J9874_01141	0	0
J9874_01142	0.382335	9
J9874_01143	0.711327	32
J9874_01144	0.429077	20
J9874_01145	0.338359	9
J9874_01146	1.33446	43
J9874_01147	0.716292	35
J9874_01148	0.501024	13
J9874_01149	0.432951	11
J9874_01150	0.02933	1
J9874_01151	0.496328	18
J9874_01152	0.127621	4
J9874_01153	5.25635	170
J9874_01154	1.32009	136
J9874_01155	0.504678	33
J9874_01156	0.298988	11
J9874_01157	1.71625	68
J9874_01158	7.4446	254
J9874_01159	2.11161	98
J9874_01160	5.99266	407
J9874_01161	1.85	4
J9874_01162	8.77922	601
J9874_01163	2.23336	105
J9874_01164	12.9389	128
J9874_01165	38.6899	75
J9874_01166	3.59678	503
J9874_01167	0.353612	8
J9874_01168	9.61824	548
J9874_01169	49.487	346
J9874_01170	2.04069	44
J9874_01171	2.25088	90
J9874_01172	61.1435	1598
J9874_01173	0.994916	36
J9874_01174	2.68802	126
J9874_01176	7.43766	194.056
J9874_01177	140.227	2863.94
J9874_01178	11.5629	312
J9874_01179	155.169	671
J9874_01180	2.19476	22
J9874_01181	7.32723	554.998
J9874_01182	6.97183	524.002
J9874_01183	52.6674	861
J9874_01184	33.6063	198
J9874_01185	62.1825	2015.67
J9874_01186	1517.93	6145.33
J9874_01187	1486.75	3658
J9874_01188	4.88513	119
J9874_01189	91.7858	603
J9874_01190	22.8244	1125
J9874_01191	14.0327	410
J9874_01192	1402.66	5738
J9874_01193	23.0695	43
J9874_01194	8.47105	24
J9874_01195	59.3463	4272
J9874_01196	110.755	1849
J9874_01197	59.3125	1104
J9874_01198	26.6263	134
J9874_01199	19.103	471
J9874_01200	20.5775	237.376
J9874_01201	186.736	1564.82
J9874_01202	93.324	3688.04
J9874_01203	432.667	5279.76
J9874_01204	110.807	4803
J9874_01205	38.5942	466.934
J9874_01206	5.95881	349.066
J9874_01207	7.03683	167.005
J9874_01208	5.9501	259.995
J9874_01209	10.7126	806
J9874_01210	30.2491	158
J9874_01211	9.05096	79
J9874_01212	0	0
J9874_01213	13.8907	25
J9874_01214	29.5211	440
J9874_01215	17.4	72
J9874_01216	11.5796	135
J9874_01217	10.4107	70
J9874_01218	87.6119	5179.02
J9874_01219	60.446	1026.18
J9874_01220	119.132	784.824
J9874_01221	39337.5	102652
J9874_01222	36.5985	319
J9874_01223	29.5158	258
J9874_01224	5.23977	272
J9874_01225	34.7536	208
J9874_01226	36.8109	188
J9874_01227	77.6513	55
J9874_01228	10.3395	299
J9874_01229	27.1166	93
J9874_01230	28.3983	203.183
J9874_01231	18.4691	193.817
J9874_01232	14.1992	486
J9874_01233	22.4306	1264
J9874_01234	3165.88	16437.4
J9874_01235	175.778	828
J9874_01236	9.36501	54
J9874_01237	16.2984	130
J9874_01238	20.3121	322
J9874_01239	21.9557	1353
J9874_01240	764.371	4067.63
J9874_01241	194.891	1892.02
J9874_01242	127.434	5201.35
J9874_01243	17393.4	522681
J9874_01244	145.007	4512.01
J9874_01245	24.3737	924
J9874_01246	81.1686	2531.55
J9874_01247	107.725	1864.56
J9874_01248	22.1228	940
J9874_01249	47.9669	1170
J9874_01250	10.2308	220.596
J9874_01251	7.0488	160.404
J9874_01252	1.19702	39
J9874_01253	1.54315	40.841
J9874_01254	16.5582	3081
J9874_01255	10.4768	612
J9874_01256	0.999883	26
J9874_01257	0.809872	43
J9874_01258	1.19979	59
J9874_01259	608.757	24263
J9874_01260	2.07327	23
J9874_01261	4.30766	22
J9874_01262	3.71073	153
J9874_01263	23.3702	1488
J9874_01264	17.4485	197
J9874_01265	1.28723	22
J9874_01266	90.7923	44
J9874_01267	25.3029	348
J9874_01268	15.0819	211
J9874_01269	3.98091	262
J9874_01270	3.36377	137
J9874_01271	3.77128	162
J9874_01272	14.2015	9
J9874_01273	11.1814	138
J9874_01274	15.4617	360
J9874_01275	2.72265	122
J9874_01276	124.749	637.117
J9874_01277	82.6218	341.883
J9874_01278	78.0545	1980.67
J9874_01279	22.9633	1512.33
J9874_01280	1341.89	7053.38
J9874_01281	311.159	5680.62
J9874_01282	95.7927	3238.73
J9874_01283	65.3633	2263.95
J9874_01284	28.3313	3286.36
J9874_01285	171.111	2725.95
J9874_01286	3.74239	266
J9874_01287	1.16362	88
J9874_01288	15.4237	1028
J9874_01289	63.357	2804.56
J9874_01290	39.0524	1928.51
J9874_01291	150.324	1408.2
J9874_01292	349.845	7802.73
J9874_01293	6.18422	337
J9874_01294	7.54547	665
J9874_01295	5.8835	65
J9874_01296	15.2142	1081
J9874_01297	517.075	559
J9874_01298	9.87397	160
J9874_01299	5.88441	279
J9874_01300	43.0952	1037
J9874_01301	5216.17	26251
J9874_01302	27.2096	723
J9874_01303	12.6924	576
J9874_01304	4.10335	169.436
J9874_01305	6.05659	172.564
J9874_01306	13.6455	487
J9874_01307	12.076	236
J9874_01308	11.8487	899.081
J9874_01309	20.8524	253.919
J9874_01310	8.02168	226
J9874_01311	12.7776	221
J9874_01312	4.63164	87
J9874_01313	6.03813	213
J9874_01314	14.8091	279.002
J9874_01315	25.1873	751.998
J9874_01316	9.45407	263.521
J9874_01317	9.55184	506.479
J9874_01318	6.28053	236
J9874_01319	27.656	1699
J9874_01320	15.0256	884
J9874_01321	11.6984	291
J9874_01322	1.84641	109
J9874_01323	42.8384	332.633
J9874_01324	35.6104	771.367
J9874_01325	29.5601	2724
J9874_01326	5.01685	117
J9874_01327	45.5512	175
J9874_01328	19.7586	147
J9874_01329	14.2271	364
J9874_01330	117.764	619
J9874_01331	2.8123	13
J9874_01332	9.86553	186
J9874_01333	14.9816	628
J9874_01334	14.0744	824
J9874_01335	14.6522	137
J9874_01336	7.22323	121
J9874_01337	0.675567	68
J9874_01338	6.80367	808.04
J9874_01339	4.5484	174.96
J9874_01340	9.4598	153
J9874_01341	144.854	2393.85
J9874_01342	22.654	1705.15
J9874_01343	30.0395	705
J9874_01344	3.02379	175
J9874_01345	16.849	332
J9874_01346	42.9897	1268
J9874_01347	14.2144	57
J9874_01348	19.0933	123
J9874_01349	5.07427	205
J9874_01350	1086.25	3442
J9874_01351	5.92323	498
J9874_01352	6.79126	102
J9874_01353	14.5548	186
J9874_01354	16.8106	428.003
J9874_01355	14.2968	455.997
J9874_01356	9.40956	360
J9874_01357	3.83305	231
J9874_01358	8.19131	485
J9874_01359	31.9922	1649
J9874_01360	64.8202	1606
J9874_01361	7.26293	522
J9874_01362	22.3475	106
J9874_01363	17.4836	137
J9874_01364	10.1817	52
J9874_01365	74.2478	155
J9874_01366	3.89431	357
J9874_01367	12.4933	263
J9874_01368	25.55	485
J9874_01369	23.2221	1534
J9874_01370	5.79331	223
J9874_01371	61.8236	829
J9874_01372	44.7726	1731
J9874_01373	43.2392	1099
J9874_01374	14.596	74
J9874_01375	28.6487	1113
J9874_01376	71.4143	1601.6
J9874_01377	50.9396	568.4
J9874_01378	13.5143	230
J9874_01379	30.4107	808
J9874_01380	56.4102	2976
J9874_01381	95.4954	5454.78
J9874_01382	42.6174	1581.22
J9874_01383	1.32094	51
J9874_01384	6.88167	330
J9874_01385	682.49	2646
J9874_01386	14.3991	853
J9874_01387	57.0745	1002
J9874_01388	170.885	6897.91
J9874_01389	77.7124	6646.09
J9874_01390	136.428	2737
J9874_01391	10.7055	260
J9874_01392	29.0835	1069.05
J9874_01393	650.711	22575
J9874_01394	461.459	7574.82
J9874_01395	200.039	1014.17
J9874_01396	7.35166	148.504
J9874_01397	32.6921	1425.5
J9874_01398	6.97627	480
J9874_01399	12.8165	163
J9874_01400	9.44966	747
J9874_01401	52.7483	234
J9874_01402	1.29198	33
J9874_01403	84.2197	40.815
J9874_01405	19.0272	499
J9874_01406	13.168	123
J9874_01407	137.644	3862
J9874_01408	203.411	5320
J9874_01409	105.945	2146.74
J9874_01410	45.4316	1984.49
J9874_01411	95.015	3102
J9874_01412	263.831	2305
J9874_01413	19.0737	480
J9874_01414	416.457	46930
J9874_01415	32.2848	610
J9874_01416	21.6436	1443
J9874_01417	35.268	2269.7
J9874_01418	14.478	331.296
J9874_01419	12.6338	446
J9874_01420	18.1673	635
J9874_01421	11.4463	505
J9874_01422	12.871	97
J9874_01423	13.372	813
J9874_01424	145.749	326
J9874_01425	47.833	330
J9874_01426	1.01969	30
J9874_01427	45.9782	576
J9874_01428	13.584	674
J9874_01429	12.0272	177
J9874_01430	10.3812	209
J9874_01431	26.7397	564
J9874_01432	7804.66	40441.7
J9874_01433	4.07437	116
J9874_01434	4.42512	241.75
J9874_01435	1.61961	123.681
J9874_01436	2.14018	66.568
J9874_01437	0.592698	9
J9874_01438	0.35893	24
J9874_01439	94.7674	2592
J9874_01440	48.1964	925.001
J9874_01441	269.655	5382
J9874_01442	1.45499	122
J9874_01443	10.1605	347
J9874_01444	6.79755	199.805
J9874_01445	2.12133	44.195
J9874_01446	85.1797	3070
J9874_01447	134.819	583
J9874_01448	19.0826	2015
J9874_01449	21.1474	647
J9874_01450	59.5694	6738
J9874_01451	43.7734	603
J9874_01452	30.8101	758
J9874_01453	226.453	1173.42
J9874_01454	39.4324	1591.58
J9874_01455	8.03905	181
J9874_01456	32.7752	264
J9874_01457	20591.4	70621
J9874_01458	1.23498	34
J9874_01459	1.69496	65
J9874_01460	10.3347	250
J9874_01461	3.98269	351
J9874_01462	19.4965	128.898
J9874_01463	6.51973	500.102
J9874_01464	8.52225	719
J9874_01465	80.4756	7895
J9874_01466	4.695	327
J9874_01467	267.06	2232
J9874_01468	16.3026	495
J9874_01469	21.0685	191
J9874_01470	18.5068	1420
J9874_01471	99.1473	533.997
J9874_01472	2187.08	5218
J9874_01473	50.3455	259
J9874_01474	110.59	437
J9874_01475	6.20744	28
J9874_01476	41.7278	56
J9874_01477	3.82471	126
J9874_01478	2.77171	121
J9874_01479	21.4099	124.952
J9874_01480	31.5994	838.048
J9874_01481	12.8566	453
J9874_01482	4.39703	175
J9874_01483	5.36536	293
J9874_01484	13.0322	438
J9874_01485	34.0913	2335
J9874_01486	5.09021	190
J9874_01487	36.7481	908
J9874_01488	8.19192	33.676
J9874_01489	3.85308	47.324
J9874_01490	107.983	466.955
J9874_01491	10.7363	579.657
J9874_01492	10.0502	366.388
J9874_01493	22.5712	1451
J9874_01494	122.628	1328
J9874_01495	28.4354	1064
J9874_01496	3.76283	96
J9874_01497	4.23638	324
J9874_01498	0.412477	16
J9874_01499	2235.06	6300
J9874_01500	14.2913	662
J9874_01501	12.0242	678
J9874_01502	139.197	1049
J9874_01503	84.6171	429
J9874_01504	31.1642	1241
J9874_01505	12.9579	1282
J9874_01506	8.7	24
J9874_01507	5.92291	57
J9874_01508	10.4234	246
J9874_01509	7.033	1343
J9874_01510	44.3989	1369
J9874_01511	3.66673	19
J9874_01512	5.18511	321
J9874_01513	8.21898	397
J9874_01514	23.5507	590
J9874_01515	75.6303	630
J9874_01516	1.44405	75
J9874_01517	5.73096	259
J9874_01518	17.6351	1262.24
J9874_01519	49.6127	1964.76
J9874_01520	83.5279	2551
J9874_01521	1101.22	29746
J9874_01522	30.2308	401
J9874_01523	2.30677	81
J9874_01524	3.17612	127
J9874_01525	65.2081	4934
J9874_01526	12.564	1046
J9874_01527	4.22485	141
J9874_01528	0.781371	38
J9874_01529	2.01431	50
J9874_01530	2.6711	124
J9874_01531	3.77699	256
J9874_01532	0.464576	19
J9874_01533	0.482059	30
J9874_01534	0.502315	22
J9874_01535	1.2204	75
J9874_01536	1.1263	31
J9874_01537	0.873953	24
J9874_01538	1.22066	34
J9874_01539	0.338458	19
J9874_01540	0.142144	13
J9874_01541	0.297998	11
J9874_01542	2.14184	16
J9874_01543	20.4108	712
J9874_01544	413.864	1913.11
J9874_01545	128.409	688.891
J9874_01546	8.40958	353
J9874_01547	6.67021	248
J9874_01548	8.0475	21
J9874_01549	1.54206	78
J9874_01550	28.9065	395
J9874_01551	6.61714	208
J9874_01552	6.35515	55
J9874_01553	1.20156	17
J9874_01554	0.394485	2
J9874_01555	5.34075	482.575
J9874_01556	4.58742	579.759
J9874_01557	6.70181	367.667
J9874_01558	12.8034	28
J9874_01559	48.1557	149
J9874_01560	84.3891	2465
J9874_01561	1.48526	34
J9874_01562	3.39677	165
J9874_01563	0.413875	15
J9874_01564	1.54711	152
J9874_01565	2.65639	81
J9874_01566	1.4925	47.251
J9874_01567	7.83986	51.749
J9874_01568	0.637599	34.231
J9874_01569	2.03623	78.769
J9874_01570	1.30257	7
J9874_01571	2.86103	40
J9874_01572	3.10847	70
J9874_01573	14.9018	236
J9874_01574	26.764	1544
J9874_01575	0.201386	7
J9874_01576	17.3237	745
J9874_01577	10.7201	409
J9874_01578	0.696315	23
J9874_01579	0.084606	5
J9874_01580	0.379322	16
J9874_01581	0.055873	1
J9874_01582	0.573427	14
J9874_01583	0.471585	13
J9874_01584	0.53705	25
J9874_01585	206.887	952
J9874_01586	110.252	1108
J9874_01587	0.828725	30
J9874_01588	0.993214	46
J9874_01589	0.448663	17
J9874_01590	0.997449	12
J9874_01591	2.91247	43
J9874_01592	0.984972	54
J9874_01593	4.40363	125.642
J9874_01594	2.87525	71.358
J9874_01595	0.858713	18
J9874_01596	0.569343	13
J9874_01597	10.7087	1121
J9874_01598	1737.05	15542
J9874_01599	22.4603	395
J9874_01600	1.40446	14
J9874_01601	1.92378	61
J9874_01602	1.35415	32
J9874_01603	0.154228	8
J9874_01604	1.48656	42
J9874_01605	0.265276	6
J9874_01606	0.110805	3
J9874_01607	1.63023	138
J9874_01608	0.772068	50
J9874_01609	0.99506	42
J9874_01610	0.757454	28
J9874_01611	5.49422	434
J9874_01612	21.8796	324
J9874_01613	4.10318	140
J9874_01614	1.88282	76
J9874_01615	0.355396	17
J9874_01616	1.34759	77
J9874_01617	1.04326	64.372
J9874_01618	1.53197	74.628
J9874_01619	10.3627	171.227
J9874_01620	47.0461	754.773
J9874_01621	335.122	454
J9874_01622	0.733499	31
J9874_01623	0.104759	6
J9874_01624	7.08231	309.292
J9874_01625	18.4413	460.708
J9874_01626	1.38127	65
J9874_01627	12.3056	995
J9874_01628	3.70344	89
J9874_01629	3.34288	396
J9874_01630	2.48476	140
J9874_01631	7.8883	390
J9874_01632	4.48527	116
J9874_01633	1.98185	11
J9874_01634	97.6858	1094.01
J9874_01635	1781.24	12090
J9874_01636	5.74501	275
J9874_01637	1.78788	55.003
J9874_01638	1.63778	51.997
J9874_01639	2.06205	47
J9874_01640	4.57922	199
J9874_01641	26.3467	545
J9874_01642	2.58992	124
J9874_01643	0.652377	18
J9874_01644	1.3063	61
J9874_01645	1.91912	63
J9874_01646	22.3949	1090
J9874_01647	8.68714	545
J9874_01648	24.6759	1230
J9874_01649	17.1998	611
J9874_01650	14196.5	21169
J9874_01651	3.42458	243
J9874_01652	38.1532	1447
J9874_01653	3.0272	123
J9874_01654	0.620929	19
J9874_01655	0.533373	35
J9874_01656	0.41698	13
J9874_01657	0.423443	34
J9874_01658	2.22881	119
J9874_01659	2.31133	75
J9874_01660	1.49095	57
J9874_01661	1.83618	104
J9874_01662	8.16729	282
J9874_01663	4.99615	25
J9874_01664	30.9287	422
J9874_01665	12.3628	191.752
J9874_01666	3.92418	124.248
J9874_01667	3.70237	513
J9874_01668	4.18798	122
J9874_01669	5.51625	150.285
J9874_01670	13.1006	287.715
J9874_01671	5.55961	143
J9874_01672	18.2673	881
J9874_01673	22.9892	553
J9874_01674	5.68622	199
J9874_01675	25.3449	1086
J9874_01676	31.535	493.785
J9874_01677	4.05892	29.215
J9874_01678	3.7538	145
J9874_01679	177.118	2975
J9874_01680	102.94	1287
J9874_01681	63.7428	852
J9874_01682	46.8427	664.671
J9874_01683	31.1309	1250.44
J9874_01684	183.662	820.889
J9874_01685	2.41168	44
J9874_01686	3.13902	121.02
J9874_01687	200.069	2077.98
J9874_01688	21.8023	466
J9874_01689	873.239	4590
J9874_01690	21.6385	483
J9874_01691	5602.59	2924
J9874_01692	4.30973	196
J9874_01693	4.44729	144
J9874_01694	20.7708	692
J9874_01695	42.9232	1872
J9874_01696	173.832	3628
J9874_01697	3.31587	197
J9874_01698	195.087	79.998
J9874_01699	0.551345	1.002
J9874_01701	125.663	6102
J9874_01702	146737	818170
J9874_01703	23.7717	749.849
J9874_01704	84.012	675.908
J9874_01705	21.6223	1137.61
J9874_01706	45.5154	2177.36
J9874_01707	35.91	941.277
J9874_01708	30.461	2088.48
J9874_01709	82.43	1242.52
J9874_01710	17.3479	208
J9874_01711	3.14903	423
J9874_01712	27.5799	1204
J9874_01713	8.98114	887
J9874_01714	4.45369	132
J9874_01715	6.60333	323
J9874_01716	16.2335	798
J9874_01717	13.4136	262
J9874_01718	19.862	216
J9874_01719	23.3231	531.412
J9874_01720	29.2843	364.29
J9874_01721	21.4171	584.299
J9874_01722	11.9708	101
J9874_01723	474.973	5542.91
J9874_01724	36.024	3107.09
J9874_01725	5.72649	171
J9874_01726	2054.82	10800.7
J9874_01727	976.282	2765.98
J9874_01728	825.275	14049
J9874_01729	132.052	9768.32
J9874_01730	6.97682	80
J9874_01731	0.301757	1
J9874_01732	40.5823	259
J9874_01733	0	0
J9874_01734	3.56759	10
J9874_01735	15047.6	35901
J9874_01736	81.7942	1433
J9874_01737	84.3157	598
J9874_01738	27.1642	763
J9874_01739	30.7971	539
J9874_01740	2.90108	71
J9874_01741	1.31243	36
J9874_01742	2.05638	73
J9874_01743	3.89279	72
J9874_01744	2.62	127
J9874_01745	45.653	4475
J9874_01746	3.096	41
J9874_01747	7912.35	48771.1
J9874_01748	2.45939	47
J9874_01749	0.778385	27
J9874_01750	26.9688	779
J9874_01751	21.8628	715
J9874_01752	80.2476	3208
J9874_01753	27.6572	342
J9874_01754	3.56307	129
J9874_01755	6.80704	366
J9874_01756	5.5775	356.522
J9874_01757	4.71113	216.478
J9874_01758	11.2949	541
J9874_01759	27.8266	1295.87
J9874_01760	10.5509	475.127
J9874_01761	72.964	136
J9874_01762	8.58808	432
J9874_01763	27.4393	823
J9874_01764	41.1241	4930.82
J9874_01765	38.5355	7700.18
J9874_01766	0.180078	5
J9874_01767	0.035592	1
J9874_01768	0.059803	3
J9874_01769	0.645593	40
J9874_01770	22.0592	304
J9874_01771	14.5557	794.629
J9874_01772	6.95073	667.859
J9874_01773	42.9762	1006.51
J9874_01774	10.9063	623.002
J9874_01775	6.86763	339.998
J9874_01776	7.50917	288
J9874_01777	4.10954	240
J9874_01778	32.8754	936
J9874_01779	1847.52	11806
J9874_01780	15.5191	598
J9874_01781	23.5725	757.999
J9874_01782	55.428	1582
J9874_01783	121.588	654.999
J9874_01784	2.46282	70
J9874_01785	7.31606	331
J9874_01786	73.9563	3694.85
J9874_01787	6.77997	135.074
J9874_01788	96.8649	2747.93
J9874_01789	27.8474	1045
J9874_01790	4.078	172
J9874_01791	3039.25	15522
J9874_01792	3.39505	78
J9874_01793	15.0966	602
J9874_01794	4.59618	21
J9874_01795	0.789691	39
J9874_01796	1.44326	19
J9874_01797	1.59321	123
J9874_01798	0.841069	13
J9874_01799	0.847767	15
J9874_01800	0.606852	9
J9874_01801	0.525129	8
J9874_01802	0.202476	9
J9874_01803	0.434039	33
J9874_01804	0.796611	56
J9874_01805	0.524341	77
J9874_01806	1.12472	33
J9874_01807	1.31751	10
J9874_01808	1.40486	173
J9874_01809	2.96789	64
J9874_01810	0	0
J9874_01811	0.431299	10.475
J9874_01812	1.18346	3
J9874_01813	11.7249	245.525
J9874_01814	1.54993	10
J9874_01815	0.947827	18
J9874_01816	0.973572	25
J9874_01817	0.919566	84
J9874_01818	0.397932	51
J9874_01819	2.7614	14
J9874_01820	4.14211	76
J9874_01821	0.317096	24
J9874_01822	0.396191	10
J9874_01823	0.28775	15
J9874_01824	1.09315	74
J9874_01825	0.307802	5
J9874_01826	26.1725	416
J9874_01827	1.42759	33
J9874_01828	1.41184	2
J9874_01829	16.6615	385.216
J9874_01830	72.1947	1578.78
J9874_01831	36.4918	1133
J9874_01832	4.50619	87
J9874_01833	19.9157	462
J9874_01834	25.2463	443
J9874_01835	59.768	254
J9874_01836	1.12108	35
J9874_01837	0.281948	9
J9874_01838	0.149309	6
J9874_01839	2.38372	210
J9874_01840	22.9089	1121
J9874_01841	22.5256	1404
J9874_01842	95.6729	938.695
J9874_01843	38.3948	3789.98
J9874_01844	17.9114	976.629
J9874_01845	52.1471	1744.86
J9874_01846	62.9418	3178.07
J9874_01847	77.5044	3824.77
J9874_01848	54.3898	2681
J9874_01849	91.0737	6996
J9874_01850	0.934404	27
J9874_01851	0.13229	4
J9874_01852	0.251135	9
J9874_01853	0.37041	13
J9874_01854	0.588976	40
J9874_01855	0.833052	47
J9874_01856	145.818	424
J9874_01857	2.48987	160
J9874_01858	0.538287	9
J9874_01859	2.00244	41
J9874_01860	62.2268	1011
J9874_01861	41.0116	235
J9874_01862	18.9501	140
J9874_01863	4.77131	139
J9874_01864	44.3192	1416
J9874_01865	8.80684	195
J9874_01866	8.30301	264.672
J9874_01867	8.83929	272.328
J9874_01868	7.61345	728
J9874_01869	1.18874	116
J9874_01870	0.569362	44
J9874_01871	1535.71	6640.93
J9874_01872	3877.36	12219.1
J9874_01873	29.7116	1009
J9874_01874	10.1731	942.001
J9874_01875	11.945	170
J9874_01876	4.31234	243
J9874_01877	13.3421	684
J9874_01878	1.67229	34
J9874_01879	3.44048	82
J9874_01880	13.754	493
J9874_01881	6.63237	236
J9874_01882	3.66966	45
J9874_01883	7.42224	85
J9874_01884	1184.49	2826
J9874_01885	97.9415	682
J9874_01886	22.8923	469
J9874_01887	7211.4	22313
J9874_01888	1392.12	6020
J9874_01889	143.112	472
J9874_01890	660.56	8160
J9874_01891	13.5666	119
J9874_01892	821.414	4042
J9874_01893	96.589	3292
J9874_01894	43.0825	1358.77
J9874_01895	4225.47	13704.2
J9874_01896	9.98575	492
J9874_01897	13.1622	123
J9874_01898	2.46617	7
J9874_01899	196.547	1355.59
J9874_01900	178.554	213
J9874_01901	37.6698	1660
J9874_01902	9.48135	285.405
J9874_01903	2.22969	40.67
J9874_01904	24.4759	1008.48
J9874_01905	19.3039	381.08
J9874_01906	9.58065	615.368
J9874_01907	9.06532	232
J9874_01908	7.19611	416
J9874_01909	16.9898	814
J9874_01910	3.89657	56
J9874_01911	23.1662	1182
J9874_01912	2.79485	82
J9874_01913	4.17099	186
J9874_01914	2.83006	187
J9874_01915	3.84209	175
J9874_01916	1.80722	54
J9874_01917	3.84026	81
J9874_01918	6.54489	303
J9874_01919	5.19926	175
J9874_01920	3.94094	191
J9874_01921	2.50158	72.51
J9874_01922	3.31753	125.49
J9874_01923	1019.52	4756.32
J9874_01924	30.0911	5865.68
J9874_01925	18.756	409
J9874_01926	2.28721	122
J9874_01927	2.70532	5
J9874_01928	14.2819	585
J9874_01929	4.76295	122.672
J9874_01930	18.7816	457.659
J9874_01931	54.9365	481.669
J9874_01932	80.6293	820
J9874_01933	0.525342	39
J9874_01934	3.17832	147
J9874_01935	82.9561	3878
J9874_01936	2.14032	67
J9874_01937	1.98097	60
J9874_01938	2.99934	75
J9874_01939	2.57848	136
J9874_01940	1.11348	38
J9874_01941	15.8844	701
J9874_01942	1631.19	7582.08
J9874_01943	122.641	2509.81
J9874_01944	26.7549	738.128
J9874_01945	20.5831	662.002
J9874_01946	29.092	913.97
J9874_01947	1862.86	4027.81
J9874_01948	311.492	5280.22
J9874_01949	15.9125	262
J9874_01950	12.4726	440
J9874_01951	13.0382	1706
J9874_01952	135.491	4620
J9874_01953	122.158	7447
J9874_01954	16.0668	474.998
J9874_01955	10.8157	408.962
J9874_01956	7.22444	166.04
J9874_01957	60.9726	1673.72
J9874_01958	23.5721	713.188
J9874_01959	29.5399	1548.09
J9874_01960	17.5066	393.531
J9874_01961	37.3999	322.86
J9874_01962	50.3389	451.608
J9874_01963	12.3577	320
J9874_01964	228.432	1183.67
J9874_01965	545.237	5022.32
J9874_01966	1.52858	102
J9874_01967	17.308	569
J9874_01968	14.131	291.4
J9874_01969	16.7657	206.6
J9874_01970	327.733	8616
J9874_01971	8.03369	116
J9874_01972	2.98125	135
J9874_01973	29.0527	173
J9874_01974	530.638	3291
J9874_01975	7118.34	42086
J9874_01976	16.3607	698.969
J9874_01977	11.2942	560
J9874_01978	43.1742	494.514
J9874_01979	45.7549	815.486
J9874_01980	5.65954	297
J9874_01981	8.82637	410
J9874_01982	17.4536	587
J9874_01983	11.234	281
J9874_01984	2.59498	333
J9874_01985	0.872982	114
J9874_01986	102.336	2152
J9874_01987	9.22601	45
J9874_01988	37.0745	3173.82
J9874_01989	91.5862	5332.18
J9874_01990	14.0561	453
J9874_01991	6.43955	436
J9874_01992	26.7372	478
J9874_01993	5.92961	289
J9874_01994	60.3793	165
J9874_01995	4.91235	286
J9874_01996	4.31393	115
J9874_01997	12.8288	185.233
J9874_01998	54.6421	2832.77
J9874_01999	8.67428	116.771
J9874_02000	2.91105	234.229
J9874_02001	6.94229	125
J9874_02002	5.19368	54
J9874_02003	1.88183	136
J9874_02004	15.2828	116
J9874_02005	4.8919	274
J9874_02006	6.89518	103
J9874_02007	25.0483	249.818
J9874_02008	5.49617	38.182
J9874_02009	11.9448	343
J9874_02010	6.34896	186
J9874_02011	19.0895	223
J9874_02012	5.89641	277.301
J9874_02013	15.5378	648.699
J9874_02014	4.68291	246
[truncated: 2,052 more rows]

## Sheet: AR-C-NB-3
Supplementary Table S17c. Transcript quantification (raw reads count) results for samples used in the plant-bacteria interactions assay (strain AR, control, rep 3)
Name	TPM	NumReads
J9874_00001	45.7772	2672
J9874_00002	42.8348	2556
J9874_00003	7.19775	633
J9874_00004	77.5054	10993
J9874_00005	12.5782	439
J9874_00006	11.3603	809
J9874_00007	56.3009	1593
J9874_00008	17.7548	298
J9874_00009	6.48241	257
J9874_00010	16.6595	1143
J9874_00011	29.8395	1482
J9874_00012	50.6747	2917
J9874_00013	2.39898	150.573
J9874_00014	7.04832	234.427
J9874_00015	2.19509	103
J9874_00016	27.9357	661
J9874_00017	24.2866	460
J9874_00018	17.0016	2495.99
J9874_00019	37.998	874.012
J9874_00020	29.8085	921.891
J9874_00021	32.6992	1011.11
J9874_00022	16.0851	963
J9874_00023	7592.68	37240
J9874_00024	3.93491	113
J9874_00025	8.24165	664.553
J9874_00026	2.47533	185.447
J9874_00027	0.222245	24
J9874_00028	0.583486	33
J9874_00029	1.8653	98
J9874_00030	2.66923	211
J9874_00031	9.81574	298
J9874_00032	3.25924	164
J9874_00033	2.77233	141
J9874_00034	3.20124	202
J9874_00035	4.5034	582
J9874_00036	20.393	906
J9874_00037	18.7153	949
J9874_00038	6.50469	303
J9874_00039	9.66845	384
J9874_00040	1.00629	105
J9874_00041	90.555	2653
J9874_00042	27.1181	1008
J9874_00043	7.41525	787
J9874_00044	62.0173	664
J9874_00045	11.5545	308
J9874_00046	4.47595	405
J9874_00047	10.6426	1146
J9874_00048	78.0311	2269
J9874_00049	1.55364	148
J9874_00050	1.41151	69
J9874_00051	4.15499	226
J9874_00052	0.452192	39
J9874_00053	0.043191	3
J9874_00054	0.168874	8
J9874_00055	0.128698	6
J9874_00056	440.573	3393
J9874_00057	4.85899	137
J9874_00058	14.7673	273
J9874_00059	0.585446	9
J9874_00060	11.9494	346
J9874_00061	6.50001	119.006
J9874_00062	2.37545	160.994
J9874_00063	23.084	1840
J9874_00064	13.5715	16
J9874_00065	1.72938	27
J9874_00066	23.4735	1908
J9874_00067	7.02059	334
J9874_00068	13.3399	639.52
J9874_00069	16.7836	652.482
J9874_00070	8.64695	476.998
J9874_00071	22.6715	910
J9874_00072	27.5011	1038
J9874_00073	5.29397	785.006
J9874_00074	2.19468	332.994
J9874_00075	3.63576	708
J9874_00076	3.63538	59
J9874_00077	5.53564	268
J9874_00078	22.3016	1740
J9874_00079	20.3052	74.197
J9874_00080	73.7164	5652.8
J9874_00081	35.6929	1095.29
J9874_00082	15.2947	2235.36
J9874_00083	9.75198	1034.58
J9874_00084	14.0525	2504.76
J9874_00085	17.1031	1748
J9874_00086	32.3659	1713
J9874_00087	8.52925	678
J9874_00088	94.4571	4518
J9874_00089	14.864	808
J9874_00090	11.254	384.061
J9874_00091	181.588	25263.9
J9874_00092	16.1292	134
J9874_00093	10.0666	1163
J9874_00094	13.364	1028
J9874_00095	17.5692	2171
J9874_00096	1012.6	11779
J9874_00097	55.6057	3443
J9874_00098	155.161	7714
J9874_00099	34.9254	2096.64
J9874_00100	21.4668	1641.37
J9874_00101	11.1396	761
J9874_00102	15.6907	991
J9874_00103	15.9798	601.755
J9874_00104	5.57095	220.245
J9874_00105	7.56831	408
J9874_00106	9.18844	619
J9874_00107	1.4732	102
J9874_00108	6.96247	487
J9874_00109	3.75839	170
J9874_00110	428.563	261
J9874_00111	145.093	81
J9874_00112	305.533	234
J9874_00114	2.41274	6
J9874_00115	34.1052	1810
J9874_00116	28.7686	1729.24
J9874_00117	43.9202	2012.38
J9874_00118	25.5151	1325.38
J9874_00119	34.6736	6158.85
J9874_00120	71.4942	360.149
J9874_00121	28.3484	1221
J9874_00122	14.5629	388.66
J9874_00123	5.74756	330.34
J9874_00124	5.46597	180
J9874_00125	12.2034	1426
J9874_00126	4.71961	250
J9874_00127	8.70579	416
J9874_00128	3.62159	118
J9874_00129	5.38356	95
J9874_00130	23.1032	1100
J9874_00131	25.7711	2429
J9874_00132	11.8953	248
J9874_00133	2.46139	63
J9874_00134	15.6874	1320
J9874_00135	16.8987	543
J9874_00136	5.55947	377
J9874_00137	3.95483	170
J9874_00138	35.5568	855
J9874_00139	3.68504	160
J9874_00140	2.28491	320
J9874_00141	37.3016	1378
J9874_00142	11.4322	494
J9874_00143	2.24472	133
J9874_00144	8.18283	618
J9874_00145	39.7567	1274.43
J9874_00146	61.7689	1593.65
J9874_00147	18.1628	2047.92
J9874_00148	172.389	1980.39
J9874_00149	28.0087	699.237
J9874_00150	13.1479	479.369
J9874_00151	5.08829	149
J9874_00152	127.5	2200
J9874_00153	38.2574	3674.51
J9874_00154	29.3655	835.492
J9874_00155	20.5041	1047
J9874_00156	4.91643	678
J9874_00157	13.4754	810.742
J9874_00158	4.43078	114.258
J9874_00159	9.88743	770
J9874_00160	16.3516	447
J9874_00161	0	0
J9874_00162	48.3645	27
J9874_00163	2.76579	409.389
J9874_00164	0	0
J9874_00165	13.7965	176
J9874_00166	2.86921	112
J9874_00167	2.11873	56
J9874_00168	2.37427	286
J9874_00169	0.339725	1
J9874_00170	3.75001	51
J9874_00171	5.89933	245
J9874_00172	1.47608	39
J9874_00173	0.844906	22
J9874_00174	1.2909	38
J9874_00175	1.74142	46
J9874_00176	1.03766	31
J9874_00177	4.87749	326
J9874_00178	0.385001	19
J9874_00179	0.091317	2
J9874_00180	2.00552	140
J9874_00181	0.718175	15
J9874_00182	0.152716	2
J9874_00183	2.81486	15
J9874_00184	1.61667	23
J9874_00185	47.0761	2075
J9874_00186	6.36829	215
J9874_00187	28.3022	1228
J9874_00188	243.614	136
J9874_00189	330.858	218.288
J9874_00190	44.7819	25
J9874_00191	64.486	36
J9874_00192	170.604	10214.4
J9874_00193	142.661	1459.18
J9874_00194	55.9644	1296.82
J9874_00195	75.6093	967.823
J9874_00196	269.317	5480.18
J9874_00197	134.06	2242
J9874_00198	112.334	1203
J9874_00199	32.0916	6511.72
J9874_00200	52.3672	10921.3
J9874_00201	29.5561	108
J9874_00202	5.97638	463
J9874_00203	1.25113	31.298
J9874_00204	2.80504	356.702
J9874_00205	51.3151	1222
J9874_00206	18.0717	864
J9874_00207	8.76721	679
J9874_00208	24.0113	770.997
J9874_00209	22.3814	757.003
J9874_00210	643.014	4275
J9874_00211	7.78311	213
J9874_00212	4.96301	304.296
J9874_00213	8.16036	535.704
J9874_00214	0.532189	38.46
J9874_00216	2.47678	374.625
J9874_00217	0	0
J9874_00218	13.9478	538
J9874_00219	7.46849	1493
J9874_00220	1.01665	51
J9874_00221	0.486187	30
J9874_00222	0.381105	17
J9874_00223	0.162154	8
J9874_00224	0.26002	10
J9874_00225	0.318634	17
J9874_00226	21.723	1783
J9874_00227	1.49732	66
J9874_00228	0.835967	24
J9874_00229	9.48194	809
J9874_00230	5.02965	457
J9874_00231	29.3401	2476
J9874_00232	10.7209	1546
J9874_00233	4.55252	983.401
J9874_00234	6.79342	869.599
J9874_00235	512.718	4071.99
J9874_00236	6.78043	210.007
J9874_00237	4.28386	192.001
J9874_00238	17.6511	1880
J9874_00239	5.9653	79
J9874_00240	1.02203	55
J9874_00241	1.40424	111
J9874_00242	7.73206	501
J9874_00243	0.684781	46
J9874_00244	2.32135	218
J9874_00245	7.35207	348
J9874_00246	5.91227	137.58
J9874_00247	4.88847	205.42
J9874_00248	14.8031	2059
J9874_00249	19.6689	168
J9874_00250	122.088	2231
J9874_00251	3.46967	203
J9874_00252	45560.1	208100
J9874_00253	41.8559	1106
J9874_00254	12.6208	790
J9874_00255	13.9981	605
J9874_00256	76.9747	418
J9874_00257	45.722	2354
J9874_00258	10.7209	988
J9874_00259	12.6723	265
J9874_00260	16.6122	339.578
J9874_00261	11.8984	770.422
J9874_00262	5.61241	480
J9874_00263	21.6405	279
J9874_00264	19.6796	174
J9874_00265	7.613	365
J9874_00266	6.86279	1304
J9874_00267	69.959	2149
J9874_00268	9.04888	1078
J9874_00269	3.29584	74
J9874_00270	5.62477	189
J9874_00271	2.62824	108
J9874_00272	17.738	206
J9874_00273	4.87079	218
J9874_00274	10.5052	443
J9874_00275	11.494	77
J9874_00276	11.0014	728
J9874_00277	3.68522	88
J9874_00278	10.5908	206
J9874_00279	11.8612	380
J9874_00280	1.97568	142
J9874_00281	6.09211	551
J9874_00282	3.10622	56
J9874_00283	92.476	1610
J9874_00284	7.99858	577
J9874_00285	6.52635	70
J9874_00286	6.98457	902
J9874_00287	4.0401	251
J9874_00288	3.63638	291
J9874_00289	1.19847	149
J9874_00290	3.02966	95
J9874_00291	3.44373	590
J9874_00292	10.1669	924
J9874_00293	1.18674	10
J9874_00294	1.01657	55
J9874_00295	2.59	268
J9874_00296	5.97365	394
J9874_00297	3.39875	146.003
J9874_00298	3.70285	391.997
J9874_00299	5.15857	304
J9874_00300	6.12339	65
J9874_00301	8.06556	231
J9874_00302	451.206	6702
J9874_00303	15.561	817
J9874_00304	29.8248	3907
J9874_00305	5.76151	160
J9874_00306	2.6263	156
J9874_00307	0.892451	48
J9874_00308	0.528805	33
J9874_00309	0.264598	17
J9874_00310	0.200839	14
J9874_00311	0.340009	32
J9874_00312	0.257913	11
J9874_00313	0.48175	30
J9874_00314	1.30812	130
J9874_00315	11.5642	996.59
J9874_00316	8.21181	454.411
J9874_00317	3.4982	151
J9874_00318	1.6037	80
J9874_00319	3.98343	88
J9874_00320	4.34991	151
J9874_00321	1.31071	120
J9874_00322	7.80077	361
J9874_00323	0	0
J9874_00324	22.6009	616
J9874_00325	1.9711	242
J9874_00326	20.386	159
J9874_00327	4.20399	264
J9874_00328	88.0481	6667
J9874_00329	8.48647	133
J9874_00330	116.953	993.803
J9874_00331	64.8304	4656.2
J9874_00332	114.829	1726
J9874_00333	27.5866	1177
J9874_00334	139.495	3833
J9874_00335	5.21578	9
J9874_00336	10009.7	18288
J9874_00337	30.7347	568
J9874_00338	9.48028	422
J9874_00339	2.69534	587.323
J9874_00340	5.18666	261.677
J9874_00341	12.629	729
J9874_00342	63.072	1702
J9874_00343	64.486	36
J9874_00346	17.0242	1014
J9874_00347	19.3127	1334.34
J9874_00348	32.1987	595.375
J9874_00349	29.2403	2394.29
J9874_00350	24.809	2137.1
J9874_00351	703.188	30569.4
J9874_00352	1009	6861.81
J9874_00353	116.379	6403.69
J9874_00354	74.9259	5055.41
J9874_00355	136.35	6141.59
J9874_00356	36.8198	173
J9874_00357	102.303	8220
J9874_00358	77.7318	920.332
J9874_00359	34.7129	4632.19
J9874_00360	14.7342	594.473
J9874_00361	34.233	2546
J9874_00362	19.7386	181.769
J9874_00363	5.63833	524.231
J9874_00364	1.45218	43
J9874_00365	51.5743	1114.79
J9874_00366	46.8527	318.628
J9874_00367	167.752	868.386
J9874_00368	45.2078	669.197
J9874_00369	65.1201	1730
J9874_00370	17.0685	441
J9874_00371	7.53149	785
J9874_00372	16.6779	669
J9874_00373	3489.73	15054.1
J9874_00374	6.46832	811
J9874_00375	29.0903	1974
J9874_00376	16.3474	1918
J9874_00377	19.072	3756.52
J9874_00378	66.6852	1021.48
J9874_00379	21.1973	734
J9874_00380	1.30318	32
J9874_00381	3.99429	47
J9874_00382	19.7551	1464
J9874_00383	46.4937	2163
J9874_00384	4.27027	350
J9874_00385	20.488	581
J9874_00386	49.0863	3276
J9874_00387	110.069	1985
J9874_00388	0.232199	2
J9874_00389	1.06154	10
J9874_00390	0.740754	5
J9874_00391	0.686716	25
J9874_00392	0.821898	29
J9874_00393	0.807497	56
J9874_00394	0.913508	54
J9874_00395	2.21659	81
J9874_00396	6.91644	716
J9874_00397	3.37476	162
J9874_00398	27.4225	2435.49
J9874_00399	23.4305	439.512
J9874_00400	16.1486	345
J9874_00401	16.5835	339
J9874_00402	2.96514	110
J9874_00403	5.23888	286
J9874_00404	15.2806	774
J9874_00405	17.5782	219
J9874_00406	189.42	1894.63
J9874_00407	291.873	3293.87
J9874_00408	275.166	4808.5
J9874_00409	942.421	10939
J9874_00410	8.95615	96
J9874_00411	11.0242	355
J9874_00412	3.1139	107
J9874_00413	1.567	96
J9874_00414	2.33008	185
J9874_00415	2.23048	154
J9874_00416	2.23928	184
J9874_00417	1.63447	101
J9874_00418	10.5549	452
J9874_00419	4.59082	253
J9874_00420	6.71213	570
J9874_00421	5.34579	103
J9874_00422	8.39674	433
J9874_00423	4.8389	559
J9874_00424	1.86258	45
J9874_00425	1.76712	285
J9874_00426	30.1109	446
J9874_00427	10.9279	376
J9874_00428	10.8933	68
J9874_00429	0.81578	111
J9874_00430	0.443562	37
J9874_00431	0.341097	37
J9874_00432	3.36127	89
J9874_00433	2.24215	68
J9874_00434	41.1963	841
J9874_00435	27.7302	235
J9874_00436	41.8518	671
J9874_00437	218.772	5228
J9874_00438	5.19623	138
J9874_00439	60.6855	1140.13
J9874_00440	32.7378	4095.87
J9874_00441	4.26599	273
J9874_00442	8.04914	310.404
J9874_00443	15.2611	2607.61
J9874_00444	14.8345	586.488
J9874_00445	113.89	2585.4
J9874_00446	320.121	9564.6
J9874_00447	7.65918	908
J9874_00448	11.2518	1340
J9874_00449	3.4374	230
J9874_00450	1.71588	527
J9874_00451	0.668611	98
J9874_00452	4.83632	301
J9874_00453	145.876	3258
J9874_00454	0.900332	151
J9874_00455	1.66918	186
J9874_00456	0.138544	8
J9874_00457	287.623	6042.47
J9874_00458	1.91175	163.527
J9874_00459	13.7082	257
J9874_00460	16.6885	3302.39
J9874_00461	26.2144	333.612
J9874_00462	2.93744	197
J9874_00463	0.449314	34
J9874_00464	2.00272	287
J9874_00465	134.872	3946
J9874_00466	0.208079	5
J9874_00467	3.87288	428
J9874_00468	9.07856	536
J9874_00470	1.33279	24
J9874_00471	1.20039	60
J9874_00472	0.485991	29.004
J9874_00473	24.2137	762.996
J9874_00474	14.2773	710
J9874_00475	14.9551	345
J9874_00476	4.76128	245
J9874_00477	25.7826	4458.24
J9874_00478	20.2724	1034.9
J9874_00479	54.7754	1139.86
J9874_00480	1.64004	83
J9874_00481	70.3718	1500.16
J9874_00482	76.8018	1801.51
J9874_00483	45.0455	1993.33
J9874_00484	1.27123	2
J9874_00485	5.84356	1005
J9874_00486	6.08566	92.933
J9874_00487	11.532	816.889
J9874_00488	2.54729	113.178
J9874_00489	1.34442	9
J9874_00490	6.93058	89.985
J9874_00491	0.940873	81
J9874_00492	3.32647	74.487
J9874_00493	3.2602	156.513
J9874_00494	1.32494	101
J9874_00495	1.58314	77
J9874_00496	73.3806	216
J9874_00497	5.46422	515
J9874_00498	41.0057	154
J9874_00499	4.83574	413
J9874_00500	4.56248	41
J9874_00501	6.09134	264
J9874_00502	13.1279	1824
J9874_00503	15.7156	311
J9874_00504	1.25951	178
J9874_00505	20.5143	584
J9874_00506	105.938	8457
J9874_00507	140.198	9200
J9874_00508	14.6877	1037
J9874_00509	77.4115	555
J9874_00510	10.4579	549
J9874_00511	30.5157	876
J9874_00512	16.0966	216
J9874_00513	86.2574	2498
J9874_00514	5.06085	333.001
J9874_00515	7.01571	201.188
J9874_00516	18.4172	446.81
J9874_00517	29.3755	817
J9874_00518	11.7712	430
J9874_00519	14.4499	196.238
J9874_00520	27.7937	569.762
J9874_00521	19.0216	1221
J9874_00522	33.0616	937
J9874_00523	6.20285	205
J9874_00524	6.61751	168
J9874_00525	29.1486	1801
J9874_00526	4.92601	9
J9874_00527	51.388	3296
J9874_00528	33.1557	3632
J9874_00529	14.0168	624
J9874_00530	133.954	1667
J9874_00531	10.5006	260
J9874_00532	8.37938	873
J9874_00533	138.52	8665.01
J9874_00534	78.3593	5521.41
J9874_00535	104.876	7166.57
J9874_00536	134.239	5410
J9874_00537	1.10845	23
J9874_00538	52.2523	1308
J9874_00539	7.2494	332
J9874_00540	15.3497	789
J9874_00541	13.8723	940
J9874_00542	10.9174	286
J9874_00543	2873.78	19956
J9874_00544	68.4842	1657
J9874_00545	12.0709	1044
J9874_00546	20.8031	825
J9874_00547	8.88733	447
J9874_00548	55.8982	3052.31
J9874_00549	340.322	4006.54
J9874_00550	47.1331	8640.5
J9874_00551	4.56607	320
J9874_00552	13.5488	412
J9874_00553	72.895	1726
J9874_00554	23.959	1069
J9874_00555	13.021	136.058
J9874_00556	14.6988	195.942
J9874_00557	16.8395	330
J9874_00558	10.965	493
J9874_00559	15.204	370.529
J9874_00560	12.8341	1098.47
J9874_00561	11.5763	769
J9874_00562	9.08274	740
J9874_00563	1.6254	40
J9874_00564	5.32247	152
J9874_00565	0.639258	32
J9874_00566	1.24766	77
J9874_00567	1.42649	95
J9874_00568	6.7953	91
J9874_00569	1.0117	79
J9874_00570	1.50281	125
J9874_00571	4.56897	36
J9874_00572	8.54306	329
J9874_00573	20.3146	1125
J9874_00574	4.55855	614
J9874_00575	0.828397	72
J9874_00576	4.0684	466
J9874_00577	2.8736	159
J9874_00578	12.9792	737
J9874_00579	716.658	4893
J9874_00580	7.31157	205
J9874_00581	306.088	6075.77
J9874_00582	23.0841	2872.23
J9874_00583	11.2319	425.407
J9874_00584	11.664	368.593
J9874_00585	1.23523	22
J9874_00586	2.11478	35.002
J9874_00587	4.05205	44.998
J9874_00588	0.858454	6
J9874_00589	4.20138	703
J9874_00590	6.75345	1003
J9874_00591	5.33687	995
J9874_00592	3.87597	348
J9874_00593	12.5358	724
J9874_00594	2.43827	162
J9874_00595	6.25536	3.81
J9874_00598	10.4107	594
J9874_00599	5.73022	249
J9874_00600	9.91899	128
J9874_00601	3.95728	305
J9874_00602	15751.4	79940
J9874_00603	1.47245	65
J9874_00604	2.81229	27
J9874_00605	2.21792	146
J9874_00606	4.35326	155
J9874_00607	11.812	770
J9874_00608	8.89857	300
J9874_00609	17.0366	376
J9874_00610	5.15563	79
J9874_00611	8.43611	255.408
J9874_00612	13.6473	194.592
J9874_00613	3.44994	309
J9874_00614	1.34042	80
J9874_00615	1.21608	88
J9874_00616	0.482459	41
J9874_00617	0.954006	40
J9874_00618	2.91788	112
J9874_00619	4.30676	266
J9874_00620	9.58827	1503
J9874_00621	63.7586	3896.39
J9874_00622	33.6266	4043.61
J9874_00623	72.8741	3401
J9874_00624	39.6602	3267
J9874_00625	130.48	7117
J9874_00626	20.8825	786
J9874_00627	30.2636	393
J9874_00628	21.4475	2286
J9874_00629	10.7173	1109.64
J9874_00630	17.7413	549.364
J9874_00631	1.69307	137
J9874_00632	0.864981	41
J9874_00633	1.27339	107
J9874_00634	0.889565	21
J9874_00635	3.76849	37
J9874_00636	186.106	2070.98
J9874_00637	4.57108	157.016
J9874_00638	9.0678	190
J9874_00639	12.7188	601
J9874_00640	15.094	594
J9874_00641	21.9253	513
J9874_00642	224.585	12011.6
J9874_00643	110.083	6139.43
J9874_00644	3.08618	13
J9874_00645	4.15941	226
J9874_00646	4.07331	122
J9874_00647	11.2714	1232
J9874_00648	18.5111	1230
J9874_00649	112.136	1059
J9874_00650	23.9645	739.28
J9874_00651	28.373	512.72
J9874_00652	87.8284	3409
J9874_00653	11.4557	199
J9874_00654	28.1465	3327
J9874_00655	2475.39	8794
J9874_00656	316.496	257
J9874_00657	59.1121	36
J9874_00660	193.528	3440
J9874_00661	61.8866	502.672
J9874_00662	76.6891	6719.33
J9874_00663	261.111	4554
J9874_00664	55.4344	3397
J9874_00665	23.4019	734.001
J9874_00666	120.481	5673
J9874_00667	308.625	1879.56
J9874_00668	88.8441	1844.65
J9874_00669	68.5623	2291.74
J9874_00670	364.909	2754
J9874_00671	15.3436	461
J9874_00672	17.7223	953.571
J9874_00673	14.6281	552.429
J9874_00674	14.3487	722
J9874_00675	9983.06	83876
J9874_00676	295.41	7674
J9874_00677	49.81	2264.78
J9874_00678	49.4122	1581.2
J9874_00679	36.2773	4409
J9874_00680	0	0
J9874_00681	569.775	347
J9874_00682	218.196	121.81
J9874_00683	3.75	553.515
J9874_00685	38.4108	1882
J9874_00686	14.4861	138.829
J9874_00687	30.7815	2947.17
J9874_00688	12.1986	1937
J9874_00689	1.69738	61
J9874_00690	31.9921	503
J9874_00691	48.2994	2018
J9874_00692	3.10402	228.43
J9874_00693	4.32601	278.57
J9874_00694	113.83	1840
J9874_00695	4.05249	196
J9874_00696	2.51196	115
J9874_00697	0.165256	12
J9874_00698	0.487871	29
J9874_00699	7.97692	380
J9874_00700	1.41782	175
J9874_00701	0.425966	11
J9874_00702	0.905264	17
J9874_00703	25127.7	282809
J9874_00704	19.4777	2218
J9874_00705	99.5707	1567
J9874_00706	4.14725	364
J9874_00707	2.16385	108
J9874_00708	30.7911	474
J9874_00709	21.2026	334
J9874_00710	2.20958	58
J9874_00711	21.6836	198.594
J9874_00712	13.2172	2306.47
J9874_00713	65.8773	417.589
J9874_00714	26.1113	198.35
J9874_00715	22.0739	1123
J9874_00716	38.8638	718
J9874_00717	13.9874	567
J9874_00718	28.7766	1242
J9874_00719	0	0
J9874_00720	37.2008	480
J9874_00721	39192.5	5.24933e+06
J9874_00722	189.109	3980
J9874_00723	1001.33	9796.33
J9874_00724	406.144	3306.67
J9874_00725	136.456	1142
J9874_00726	21.0896	1501
J9874_00727	23.2568	1151
J9874_00728	41.4935	895
J9874_00729	20.9804	734
J9874_00730	5975.2	55744
J9874_00731	23.7273	1481
J9874_00732	9.31702	327
J9874_00733	13.1086	1171
J9874_00734	557.777	15311.7
J9874_00735	265.61	5568.93
J9874_00736	50.2681	2500.61
J9874_00737	88.103	1400.72
J9874_00738	25.1884	2108.73
J9874_00739	11.6214	606.27
J9874_00740	331.838	9677.51
J9874_00741	327.364	18495.9
J9874_00742	169.712	4631.6
J9874_00743	5.45901	266.987
J9874_00744	13.4319	276.013
J9874_00745	99.9176	1021.89
J9874_00746	12.8321	426.106
J9874_00747	45.3333	1174
J9874_00748	12.9961	271
J9874_00749	23.4524	1991
J9874_00750	5.77022	1289
J9874_00751	7.25703	589
J9874_00752	5.76825	433
J9874_00753	4.89498	212
J9874_00754	7.07508	525.528
J9874_00755	5.64987	194.472
J9874_00756	3.69725	226
J9874_00757	120.412	1972
J9874_00758	68.6881	4909
J9874_00759	1.96963	88
J9874_00760	168.187	9719
J9874_00761	17.9276	537
J9874_00762	2.43457	91
J9874_00763	64.0654	2052
J9874_00764	28.6327	852.276
J9874_00765	69.4304	891.778
J9874_00766	7.57777	425.946
J9874_00767	6.99396	563
J9874_00768	21.3197	646
J9874_00769	7.27013	295
J9874_00770	176.969	2422
J9874_00771	10.0419	601
J9874_00772	155.322	4150.72
J9874_00773	55.9002	2294.78
J9874_00774	53.1325	2710.5
J9874_00775	26.0792	1639.27
J9874_00776	65.8148	1414.92
J9874_00777	66.6291	3403.81
J9874_00778	18.8475	1595
J9874_00779	2.07978	272
J9874_00780	167.044	2517.54
J9874_00781	124.398	6698.46
J9874_00782	10.2513	690
J9874_00783	79.3739	5528.01
J9874_00784	15.3026	1276.99
J9874_00785	1.01027	39
J9874_00786	2.92072	189
J9874_00787	163.473	1259
J9874_00788	51.507	1313.33
J9874_00789	84.2001	6992.67
J9874_00790	23.3424	2433.02
J9874_00791	4.30817	544.046
J9874_00792	2.37099	214
J9874_00793	2.30508	76
J9874_00794	7.38579	247.294
J9874_00795	8.59341	514.706
J9874_00796	24.618	775
J9874_00797	7.96819	502
J9874_00798	4.41944	237
J9874_00799	3.89713	275
J9874_00800	0.644998	22
J9874_00801	4.30353	110
J9874_00802	2.77427	234
J9874_00803	0.252234	17
J9874_00804	1.81428	46
J9874_00805	62.6976	887.82
J9874_00806	18.8432	463.18
J9874_00807	46.1708	1748.75
J9874_00808	32.3801	1645.25
J9874_00809	5.56537	228
J9874_00810	28.0219	1353.58
J9874_00811	7.39967	728.423
J9874_00812	17.2809	551
J9874_00813	927.553	9545.7
J9874_00814	201.113	11276.3
J9874_00815	5.67942	84
J9874_00816	2.28032	402
J9874_00817	23.0019	159
J9874_00818	8.69642	594
J9874_00819	5.35839	107
J9874_00820	14.8142	978
J9874_00821	3.21227	213
J9874_00822	53.5457	6460
J9874_00823	111.635	4509
J9874_00824	17.7744	947
J9874_00825	1.76894	58
J9874_00826	30.5038	403
J9874_00827	5.19098	100
J9874_00828	2.8642	88
J9874_00829	0.62264	47.294
J9874_00830	1.15495	50.706
J9874_00831	1.04613	41
J9874_00832	1.06255	55
J9874_00833	3.46812	135
J9874_00834	7.28247	356
J9874_00835	4.37395	342
J9874_00836	1251.87	24594.6
J9874_00837	185.294	16037.5
J9874_00838	1891.88	12289.9
J9874_00839	25.0943	1105
J9874_00840	6.89561	266
J9874_00841	258.146	12211.1
J9874_00842	5.51262	618.927
J9874_00843	28.4264	146
J9874_00844	7.12343	287
J9874_00845	0.913534	54
J9874_00846	3550.6	45442
J9874_00847	2.3384	6
J9874_00848	175.545	98
J9874_00849	843.691	471
J9874_00852	7.94947	654
J9874_00853	56.3429	548
J9874_00854	11.3374	314
J9874_00855	51.8057	28.921
J9874_00856	27.3506	15.269
J9874_00857	37.9303	1725
J9874_00858	27.563	1455
J9874_00859	2.00228	189
J9874_00860	23.6546	710
J9874_00861	3.91734	197
J9874_00862	33.1994	1599
J9874_00863	29.321	1003
J9874_00864	29.5999	2011
J9874_00865	27.2949	614
J9874_00866	20.867	1544
J9874_00867	0.358101	23
J9874_00868	0.241208	19
J9874_00869	10.9925	332.292
J9874_00870	26.8314	515.708
J9874_00871	53.4398	358
J9874_00872	6.9415	351
J9874_00873	1.16946	70
J9874_00874	1665.8	13273
J9874_00875	0.452073	3
J9874_00876	10.6896	926
J9874_00877	6514.16	9918
J9874_00878	20.4666	326
J9874_00879	55.7743	836
J9874_00880	1715.44	7226
J9874_00881	1.84371	17
J9874_00882	0	0
J9874_00883	802.681	774
J9874_00884	8.95226	256
J9874_00885	30.5791	1851
J9874_00886	2.62681	87.507
J9874_00887	2.4148	74.493
J9874_00888	3.43544	121.335
J9874_00889	6.4923	34.665
J9874_00890	1.63982	30
J9874_00891	1.2691	124
J9874_00892	1.7381	54
J9874_00893	3.68851	50
J9874_00894	12.779	860.003
J9874_00895	8.66631	367.997
J9874_00896	3.30375	313
J9874_00897	253.693	3867.02
J9874_00898	46.1384	3787.99
J9874_00899	42.9456	5179.99
J9874_00900	61.5931	1211
J9874_00901	7.02579	1466
J9874_00902	3.32326	96
J9874_00903	5.46313	469
J9874_00904	4.74827	320.544
J9874_00905	4.44687	169.982
J9874_00906	5.84664	190.474
J9874_00907	8.73164	203
J9874_00908	86.6835	787
J9874_00909	2.05252	272
J9874_00910	63.6624	3829
J9874_00911	5.7512	470
J9874_00912	3.94333	83
J9874_00913	18.4923	692
J9874_00914	1.23593	107
J9874_00915	0.122101	2
J9874_00916	0.745532	42
J9874_00917	0.650251	21
J9874_00918	1.98624	115
J9874_00919	3.07488	123
J9874_00920	4.38121	286
J9874_00921	2.74809	164
J9874_00922	4.11634	162
J9874_00923	4.94371	194
J9874_00924	16.0839	699
J9874_00925	3.15973	204.496
J9874_00926	2.93002	115.504
J9874_00927	84.557	1818
J9874_00928	18.7942	1662
J9874_00929	3.5	101
J9874_00930	28.9566	1033.68
J9874_00931	11.9979	367.321
J9874_00932	10.8848	395
J9874_00933	4.41607	170
J9874_00934	80.095	3269
J9874_00935	15.5083	473
J9874_00936	1548.43	47057.5
J9874_00937	35.9508	4125.83
J9874_00938	177.144	8793.17
J9874_00939	109.764	1578
J9874_00940	8.73568	268
J9874_00941	15.4777	400
J9874_00942	16.9759	1061
J9874_00943	94.873	3699
J9874_00944	992.044	12775.9
J9874_00945	130.714	3763.44
J9874_00946	246.669	22911.5
J9874_00947	144.518	4165.91
J9874_00948	122.345	7496.91
J9874_00949	62.9169	9544.69
J9874_00950	74.4093	2786.89
J9874_00951	94.8159	2259.24
J9874_00952	69.1547	1090.7
J9874_00953	104.249	703.666
J9874_00954	151.387	10324.1
J9874_00955	79.3516	6853.26
J9874_00956	66.2955	3942.74
J9874_00957	10.5918	294
J9874_00958	6.06147	530
J9874_00959	3819.29	30121
J9874_00960	2.15777	158
J9874_00961	10.8688	514
J9874_00962	2.86589	23
J9874_00963	6.96595	488
J9874_00964	10.266	1701
J9874_00965	19.1734	771
J9874_00966	24.3436	4742
J9874_00967	6.3697	1068
J9874_00968	251.224	8001.32
J9874_00969	107.493	14031.7
J9874_00970	10.7015	613
J9874_00971	5.95641	6652
J9874_00972	3.88223	300
J9874_00973	0.795563	57
J9874_00974	0.770188	81
J9874_00975	0.793105	61
J9874_00976	16.0337	1269
J9874_00977	9.14831	26
J9874_00978	337.333	428
J9874_00979	4.88537	278.003
J9874_00980	4.18089	133.997
J9874_00981	3.30796	308
J9874_00982	4.40522	156
J9874_00983	56.2429	280
J9874_00984	10.5862	253
J9874_00985	10.7458	373
J9874_00986	11.7842	36
J9874_00987	7.42809	579.342
J9874_00988	15.5878	123.658
J9874_00989	1.03937	34
J9874_00990	5.59231	272
J9874_00991	436.922	2927
J9874_00992	8.50268	1146
J9874_00993	7.98413	302
J9874_00994	13.5061	677
J9874_00995	13.1192	158
J9874_00996	1.12125	97
J9874_00997	136.511	2704
J9874_00998	26.0881	675
J9874_00999	37.1005	1725
J9874_01000	7.66235	410
J9874_01001	32.8622	311
J9874_01002	12.641	537.183
J9874_01003	8.87083	357.148
J9874_01004	38.4965	3195.67
J9874_01005	90.1988	3234
J9874_01006	1.03198	61
J9874_01007	4.08148	45
J9874_01008	1.53152	66
J9874_01009	3.11996	217
J9874_01010	8.81023	392.629
J9874_01011	6.1011	471.371
J9874_01012	10.2989	405
J9874_01013	2.8187	142
J9874_01014	17.7995	455
J9874_01015	21.4693	1005
J9874_01016	18.2937	1016
J9874_01017	50.4488	2145
J9874_01018	28.1964	2029
J9874_01019	26.2727	1279
J9874_01020	11.8261	554
J9874_01021	8.93287	866
J9874_01022	9.40817	322
J9874_01023	13.6111	419
J9874_01024	23.9789	282
J9874_01025	1.28505	6
J9874_01026	9.30407	1224
J9874_01027	10.4772	813
J9874_01028	9.55266	114
J9874_01029	93.5469	2162
J9874_01030	3.97556	347
J9874_01031	0.424023	18
J9874_01032	1.12135	37
J9874_01033	8.45294	316
J9874_01034	2.84979	274
J9874_01035	8.74234	642
J9874_01036	0.413924	24
J9874_01037	0.240607	18.034
J9874_01038	20.9033	943
J9874_01039	5.20866	381
J9874_01040	13.8315	445
J9874_01041	4.49609	310
J9874_01042	5.22829	393
J9874_01043	1.36968	247
J9874_01044	2.06842	352
J9874_01045	2.91962	162
J9874_01046	46.1423	2410
J9874_01047	0.580941	42
J9874_01048	9.32252	84
J9874_01049	5.48376	825
J9874_01050	10.0522	353
J9874_01051	28.6243	1301
J9874_01052	46.2242	1115.75
J9874_01053	18.3572	2026.25
J9874_01054	16.9677	1295
J9874_01055	21.1199	1343
J9874_01056	15.7183	733.756
J9874_01057	2.16177	30.244
J9874_01058	16.3213	1598
J9874_01059	14.3411	517
J9874_01060	6.90846	409
J9874_01061	4.71871	159
J9874_01062	16.5454	891
J9874_01063	11.0908	1202
J9874_01064	4.38852	197
J9874_01065	8.32895	385
J9874_01066	6.06478	296
J9874_01067	36.4108	1136.73
J9874_01068	13.9737	721.268
J9874_01069	133.159	7565.28
J9874_01070	84.2373	3244
J9874_01071	158.76	4554.27
J9874_01072	451.369	5808.11
J9874_01073	274.997	8243.03
J9874_01074	146.855	5050.14
J9874_01075	207.189	4132.01
J9874_01076	154.773	2825.7
J9874_01077	45.2621	4730.47
J9874_01078	122.15	2617
J9874_01079	40.1302	1195.62
J9874_01080	36.3237	1074.38
J9874_01081	11.4039	191
J9874_01082	6.64944	221.994
J9874_01083	12.3169	487.006
J9874_01084	4.85248	177.442
J9874_01085	4.48074	123.558
J9874_01086	2.98146	155
J9874_01087	1.93424	104
J9874_01088	1.62544	137
J9874_01089	3.32176	141
J9874_01090	5.05971	188
J9874_01091	17.5001	764.429
J9874_01092	51.4889	1111.15
J9874_01093	57.0934	537.425
J9874_01094	16.8881	1425.35
J9874_01095	28.6369	726.057
J9874_01096	46.5255	1452.59
J9874_01097	123.466	10471
J9874_01098	57.1584	4121
J9874_01099	30.2741	2106
J9874_01100	1.42639	52
J9874_01101	0.399501	23
J9874_01102	0.238907	16
J9874_01103	0.126396	4
J9874_01104	0.171781	6
J9874_01105	0.587041	41
J9874_01106	7.36307	600
J9874_01107	1.3227	45
J9874_01108	5.04124	152
J9874_01109	0.73355	110
J9874_01110	2.58635	138
J9874_01111	15.8249	798
J9874_01112	485.903	4840
J9874_01113	0.904693	57
J9874_01114	1.60183	77
J9874_01115	19.704	11
J9874_01116	13.2527	1617
J9874_01117	8.74135	494
J9874_01118	9.65523	489
J9874_01119	7.16427	615
J9874_01120	1.59781	42
J9874_01121	1.0213	9
J9874_01122	0.527709	29
J9874_01123	13.3324	315
J9874_01124	4.25106	328
J9874_01125	0.58474	130
J9874_01126	17.9551	1034
J9874_01127	1.69066	102
J9874_01128	0.701508	52
J9874_01129	3.09329	226.219
J9874_01130	8.33209	199.781
J9874_01132	11.9685	531
J9874_01133	4.76779	394
J9874_01134	5.71568	274
J9874_01135	5.0456	269
J9874_01136	9.61507	479
J9874_01137	9.44706	1103
J9874_01138	0.800682	34.998
J9874_01139	1.34855	117.002
J9874_01140	0.10558	3
J9874_01141	0.057076	1
J9874_01142	0.337992	11
J9874_01143	0.454785	28
J9874_01144	0.418096	27
J9874_01145	0.349522	13
J9874_01146	1.28135	54
J9874_01147	0.640937	41
J9874_01148	0.587486	20
J9874_01149	0.329737	11
J9874_01150	0.023234	1
J9874_01151	0.472215	23
J9874_01152	0.181847	8
J9874_01153	6.33116	275
J9874_01154	1.11826	153
J9874_01155	0.418619	38
J9874_01156	0.381436	19
J9874_01157	1.56258	87
J9874_01158	6.51161	303
J9874_01159	1.82793	114
J9874_01160	6.20263	577
J9874_01161	1.9704	6
J9874_01162	10.0933	898
J9874_01163	2.6343	166
J9874_01164	17.5567	247
J9874_01165	39.7799	107
J9874_01166	3.50695	651
J9874_01167	0.294636	9
J9874_01168	8.75726	549
J9874_01169	45.8935	463
J9874_01170	2.20288	65
J9874_01171	2.39019	130
J9874_01172	49.0643	1751
J9874_01173	1.27418	64
J9874_01174	2.99692	185
J9874_01176	6.84424	249
J9874_01177	118.405	3364
J9874_01178	10.0868	385
J9874_01179	111.656	680
J9874_01180	3.56591	49
J9874_01181	6.63581	707
J9874_01182	5.72936	591
J9874_01183	50.0248	1164
J9874_01184	35.8676	295
J9874_01185	59.5136	2617.09
J9874_01186	1512.47	9735.91
J9874_01187	1435.5	4954
J9874_01188	4.23377	148
J9874_01189	68.7206	684
J9874_01190	25.4292	1661
J9874_01191	15.3421	644
J9874_01192	1771.82	9670
J9874_01193	20.0904	52
J9874_01194	6.56802	26
J9874_01195	50.033	4914
J9874_01196	101.703	2276
J9874_01197	55.6783	1400
J9874_01198	19.2528	128
J9874_01199	14.8316	434
J9874_01200	19.7446	326.578
J9874_01201	129.205	1611.64
J9874_01202	64.9991	3486.96
J9874_01203	302.666	5051.82
J9874_01204	74.8036	4608
J9874_01205	21.5371	375.943
J9874_01206	3.49235	280.057
J9874_01207	3.8055	122.512
J9874_01208	3.57365	206.179
J9874_01209	6.68427	646.309
J9874_01210	18.1341	134
J9874_01211	5.51775	66
J9874_01212	2.07411	2
J9874_01213	12.3887	30
J9874_01214	26.2626	574
J9874_01215	17.44	101.786
J9874_01216	12.1666	182.214
J9874_01217	11.1952	100.493
J9874_01218	81.2705	6222
J9874_01219	59.5615	1364.09
J9874_01220	97.8103	904.91
J9874_01221	28973.2	105870
J9874_01222	28.4239	339
J9874_01223	31.1714	367
J9874_01224	6.48321	321
J9874_01225	30.8183	263
J9874_01226	39.8505	277
J9874_01227	67.4086	65
J9874_01228	10.0166	381
J9874_01229	21.3633	103
J9874_01230	29.8904	288.567
J9874_01231	18.1587	285.433
J9874_01232	16.0505	746
J9874_01233	26.4099	1911
J9874_01234	3068.31	22250
J9874_01235	171.704	1193
J9874_01236	9.11827	76
J9874_01237	14.4678	156
J9874_01238	20.969	434
J9874_01239	23.559	1934
J9874_01240	588.197	4399.47
J9874_01241	146.298	1930.18
J9874_01242	93.3961	5077.35
J9874_01243	11901.8	495251
J9874_01244	105.57	4522.01
J9874_01245	19.4791	1060
J9874_01246	60.0921	2621
J9874_01247	66.919	1722
J9874_01248	21.1426	1231
J9874_01249	50.9281	1730
J9874_01250	10.5997	332
J9874_01251	9.44809	290
J9874_01252	1.099	51
J9874_01253	2.00258	72.023
J9874_01254	17.0559	4246
J9874_01255	10.3733	831
J9874_01256	0.455496	16
J9874_01257	0.782309	55
J9874_01258	0.944146	63
J9874_01259	508.909	26266
J9874_01260	1.84133	29
J9874_01261	6.86656	46
J9874_01262	3.70696	205
J9874_01263	19.4158	1721
J9874_01264	11.5357	182
J9874_01265	1.40135	31
J9874_01266	101.335	72
J9874_01267	34.4135	645
J9874_01268	14.188	271
J9874_01269	3.36242	302.518
J9874_01270	3.14939	179.482
J9874_01271	3.07947	176
J9874_01272	8.75735	8
J9874_01273	9.7317	163
J9874_01274	11.4348	376
J9874_01275	2.09454	128
J9874_01276	108.104	724.2
J9874_01277	58.3925	340.8
J9874_01278	92.6344	3188.42
J9874_01279	30.9164	2796.58
J9874_01280	967.229	6675.95
J9874_01281	193.408	5300.05
J9874_01282	76.8528	3527.61
J9874_01283	54.4143	2614.39
J9874_01284	24.8495	4230.54
J9874_01285	156.238	3349.46
J9874_01286	3.47207	330
J9874_01287	1.14615	117
J9874_01288	12.2348	1138
J9874_01289	45.6885	2660.47
J9874_01290	29.3429	1899.95
J9874_01291	96.745	1372.32
J9874_01292	296.939	8943.26
J9874_01293	3.34351	234
J9874_01294	4.79791	562.365
J9874_01295	2.97295	47.635
J9874_01296	16.3466	1544
J9874_01297	618.707	942
J9874_01298	8.21519	179
J9874_01299	5.77652	381
J9874_01300	35.2542	1233
J9874_01301	5250.9	34910
J9874_01302	34.6157	1280
J9874_01303	17.4926	1081
J9874_01304	3.85683	218
J9874_01305	5.82193	238
J9874_01306	11.1372	557.47
J9874_01307	11.196	346.53
J9874_01308	11.9074	1236.35
J9874_01309	19.6729	325.648
J9874_01310	7.1033	265.002
J9874_01311	13.4092	332.998
J9874_01312	4.16319	105.565
J9874_01313	5.46692	263.435
J9874_01314	14.0751	367
J9874_01315	19.8888	734
J9874_01316	8.56877	319
J9874_01317	8.85878	612
J9874_01318	6.12598	322
J9874_01319	24.1931	1982
J9874_01320	13.8698	1113
J9874_01321	8.63049	305
J9874_01322	1.58425	119
J9874_01323	31.694	344.002
J9874_01324	32.8303	891.998
J9874_01325	29.4502	3928
J9874_01326	5.03155	151.279
J9874_01327	36.1656	192.721
J9874_01328	16.7699	163.002
J9874_01329	13.1601	447.243
J9874_01330	96.2951	659.755
J9874_01331	0.923627	6
J9874_01332	8.46261	224
J9874_01333	12.3702	743
J9874_01334	10.9086	865
J9874_01335	10.9471	147
J9874_01336	6.81519	159
J9874_01337	0.558498	96
J9874_01338	6.54621	1034.54
J9874_01339	5.35181	293.458
J9874_01340	8.60309	182
J9874_01341	128.068	3020
J9874_01342	19.1383	1963
J9874_01343	25.7201	849
J9874_01344	2.69176	206
J9874_01345	16.4563	441
J9874_01346	28.0604	1155
J9874_01347	11.6433	65
J9874_01348	16.2496	138.999
J9874_01349	5.38807	279.001
J9874_01350	1242.47	5549
J9874_01351	4.32522	664
J9874_01352	7.03554	159
J9874_01353	12.5126	245
J9874_01354	14.5551	521
J9874_01355	12.1142	560
J9874_01356	7.35643	376
J9874_01357	3.05896	254
J9874_01358	7.68833	611
J9874_01359	28.4886	1986
J9874_01360	53.8188	1842
J9874_01361	6.30207	585
J9874_01362	20.0514	135
J9874_01363	14.1722	156
J9874_01364	8.69135	62
J9874_01365	48.5807	143
J9874_01366	4.39582	525
J9874_01367	10.4739	302
J9874_01368	23.8825	586
J9874_01369	18.0233	1605
J9874_01370	5.3511	279
J9874_01371	54.1558	802.648
J9874_01372	33.6875	2040.98
J9874_01373	41.6857	1242.37
J9874_01374	15.9437	106
J9874_01375	33.0248	1647
J9874_01376	75.3665	2218.54
J9874_01377	52.0241	786.462
J9874_01378	10.2913	252
J9874_01379	25.1573	910
J9874_01380	52.0253	3768
J9874_01381	68.8824	5229.63
J9874_01382	32.9089	1711.45
J9874_01383	1.59753	84
J9874_01384	6.99738	456
J9874_01385	522.789	2858
J9874_01386	10.2199	856
J9874_01387	53.0297	1219
J9874_01388	190.749	10287.1
J9874_01389	78.6224	9442.89
J9874_01390	140.404	3919
J9874_01391	8.63309	285
J9874_01392	27.4166	1343
J9874_01393	589.641	26675
J9874_01394	284.177	7120.44
J9874_01395	140.102	938.564
J9874_01396	8.04191	220.196
J9874_01397	32.2638	1689.8
J9874_01398	6.4326	591
J9874_01399	11.1283	205
J9874_01400	8.03832	837
J9874_01401	46.4567	290
J9874_01402	1.43426	52
J9874_01403	69.2856	45.712
J9874_01405	15.3159	532
J9874_01406	11.1982	148
J9874_01407	136.951	5104
J9874_01408	193.806	6975
J9874_01409	107.763	2899
J9874_01410	50.6298	2930
J9874_01411	71.6128	3112
J9874_01412	256.779	3012
J9874_01413	16.996	547
J9874_01414	286.02	46384
J9874_01415	27.0994	753
J9874_01416	18.8978	1729
J9874_01417	28.3995	2521
J9874_01418	10.7061	341
J9874_01419	9.44843	516.002
J9874_01420	16.446	790.223
J9874_01421	9.77801	593.775
J9874_01422	9.21914	98
J9874_01423	11.6108	977
J9874_01424	132.843	418
J9874_01425	45.5467	433
J9874_01426	1.05539	40
J9874_01427	36.3148	628
J9874_01428	10.3493	674
J9874_01429	11.0359	217
J9874_01430	10.4948	285
J9874_01431	18.763	572
J9874_01432	8653.9	58852
J9874_01433	3.44081	133
J9874_01434	3.81228	331
J9874_01435	1.44497	156
J9874_01436	1.55041	64
J9874_01437	0.630613	12.999
J9874_01438	0.411262	37.001
J9874_01439	74.8536	2694
J9874_01440	35.5376	1000
J9874_01441	250.154	6933
J9874_01442	1.38453	154
J9874_01443	9.85079	418
J9874_01444	6.29213	319
J9874_01445	1.98478	58
J9874_01446	66.3176	3293
J9874_01447	93.1016	567
J9874_01448	18.445	2586
J9874_01449	17.8126	735
J9874_01450	56.2619	9156
J9874_01451	36.6182	692
J9874_01452	24.5166	819
J9874_01453	172.128	1170.58
J9874_01454	32.8043	1845.42
J9874_01455	6.4915	201
J9874_01456	27.7114	337
J9874_01457	27333.7	131785
J9874_01458	1.07231	40
J9874_01459	1.5075	82
J9874_01460	9.52712	311
J9874_01461	3.80559	455
J9874_01462	19.5677	167.151
J9874_01463	7.09156	727.849
J9874_01464	7.19038	840
J9874_01465	57.5872	7695
J9874_01466	5.23999	490
J9874_01467	296.49	3356
J9874_01468	12.9212	568
J9874_01469	15.5827	206
J9874_01470	17.2754	1707
J9874_01471	81.7007	593
J9874_01472	2880.07	9647
J9874_01473	21.3337	144
J9874_01474	71.1137	397
J9874_01475	4.12394	28
J9874_01476	42.6033	80
J9874_01477	2.91385	127
J9874_01478	2.08676	123
J9874_01479	17.7631	151.056
J9874_01480	28.5062	1017.94
J9874_01481	14.6983	746
J9874_01482	5.32938	291
J9874_01483	2.59162	380.14
J9874_01484	12.4765	551.203
J9874_01485	27.877	2729.66
J9874_01486	3.99293	202
J9874_01487	31.3631	1012
J9874_01488	6.93379	43
J9874_01489	4.16632	76
J9874_01490	144.807	881.892
J9874_01491	10.7107	799.029
J9874_01492	13.2447	616.079
J9874_01493	20.913	1830
J9874_01494	118.749	1771
J9874_01495	28.812	1531
J9874_01496	2.72304	97
J9874_01497	3.85295	398
J9874_01498	0.632612	34
J9874_01499	2854.64	10453
J9874_01500	10.4316	674
J9874_01501	10.0887	756
J9874_01502	115.581	1197
J9874_01503	92.6541	616
J9874_01504	31.1243	1658
J9874_01505	10.7372	1428
J9874_01506	5.7038	22
J9874_01507	6.96279	85
J9874_01508	9.11305	294
J9874_01509	6.87158	1792
J9874_01510	53.9881	2198
J9874_01511	1.91159	13
J9874_01512	5.13539	426
J9874_01513	7.87531	520.995
J9874_01514	18.5669	619.005
J9874_01515	64.003	742
J9874_01516	1.06627	75
J9874_01517	5.76326	385
J9874_01518	17.7542	1654
J9874_01519	46.2537	2428
J9874_01520	69.5324	2819
J9874_01521	783.117	29276
J9874_01522	25.8896	485
J9874_01523	3.5961	163
J9874_01524	3.1931	171
J9874_01525	55.1111	5805
J9874_01526	12.3404	1293
J9874_01527	3.81178	174
J9874_01528	0.605826	40
J9874_01529	1.50385	52
J9874_01530	3.00173	189
J9874_01531	3.33567	305
J9874_01532	0.331455	18
J9874_01533	0.19356	16
J9874_01534	0.556517	32
J9874_01535	1.06092	90
J9874_01536	1.02375	38
J9874_01537	0.84598	31
J9874_01538	1.75033	64
J9874_01539	0.280021	22
J9874_01540	0.068218	8
J9874_01541	0.395546	20
J9874_01542	4.19959	40
J9874_01543	12.2927	620
J9874_01544	241.421	1568.3
J9874_01545	53.1668	622.698
J9874_01546	7.06784	376
J9874_01547	9.69898	304
J9874_01548	6.84168	25
J9874_01549	1.21099	81
J9874_01550	25.6947	487
J9874_01551	6.91406	290
J9874_01552	5.78179	74
J9874_01553	0.573499	11
J9874_01554	0.300825	2
J9874_01555	4.80721	594
J9874_01556	4.05242	684
J9874_01557	6.69514	533
J9874_01558	22.3288	62
J9874_01559	69.3119	299
J9874_01560	73.4166	3019
J9874_01561	1.15998	36
J9874_01562	3.65442	236
J9874_01563	0.437751	22
J9874_01564	1.60004	205
J9874_01565	3.54196	140
J9874_01566	1.94016	81.448
J9874_01567	6.62623	58.552
J9874_01568	0.748312	58.268
J9874_01569	1.90024	93.732
J9874_01570	1.54424	11
J9874_01571	3.31032	59.649
J9874_01572	3.17355	94.351
J9874_01573	17.2822	360.413
J9874_01574	34.1729	2597.59
J9874_01575	0.196214	9
J9874_01576	15.025	846
J9874_01577	12.6942	637
J9874_01578	0.602774	26
J9874_01579	0.025454	2
J9874_01580	0.19216	10
J9874_01581	0.042819	1
J9874_01582	0.510097	17
J9874_01583	0.734142	28
J9874_01584	0.294238	18
J9874_01585	181.791	1257
J9874_01586	82.7373	970
J9874_01587	0.619678	31
J9874_01588	0.820076	51
J9874_01589	0.474879	24
J9874_01590	0.927808	15
J9874_01591	2.54271	45
J9874_01592	1.01927	75
J9874_01593	4.27755	174.835
J9874_01594	3.01618	103.165
J9874_01595	1.29172	35
J9874_01596	0.969832	30
J9874_01597	7.73653	1094
J9874_01598	1514.16	19796.1
J9874_01599	18.3914	396
J9874_01600	0.996515	13
J9874_01601	1.64227	69
J9874_01602	1.45645	45
J9874_01603	0.174536	12
J9874_01604	1.45246	59
J9874_01605	0.342547	11
J9874_01606	0.103618	4
J9874_01607	1.63864	182
J9874_01608	0.621776	54
J9874_01609	0.918333	52
J9874_01610	0.443305	22
J9874_01611	4.49657	491
J9874_01612	18.0936	373
J9874_01613	3.237	147
J9874_01614	1.58109	85
J9874_01615	0.304187	20
J9874_01616	1.66932	130
J9874_01617	0.814603	66
J9874_01618	1.03877	70
J9874_01619	9.479	209.152
J9874_01620	43.7785	888.848
J9874_01621	377.058	807
J9874_01622	0.498195	28
J9874_01623	0.065941	5
J9874_01624	6.74901	392.993
J9874_01625	16.7918	568.007
J9874_01626	1.30237	82
J9874_01627	12.7986	1393.33
J9874_01628	5.43585	185.666
J9874_01629	3.78793	603
J9874_01630	3.09758	230
J9874_01631	9.30955	641
J9874_01632	4.16293	152
J9874_01633	1.7185	13
J9874_01634	66.6665	996.037
J9874_01635	1772.37	16751
J9874_01636	5.21109	329
J9874_01637	2.11921	90
J9874_01638	1.10706	52.996
J9874_01639	1.7349	58.004
J9874_01640	3.85119	228
J9874_01641	26.6942	733
J9874_01642	2.48357	166
J9874_01643	0.936153	35
J9874_01644	1.34047	86
J9874_01645	2.00974	89
J9874_01646	18.2634	1204
J9874_01647	8.04204	672
J9874_01648	24.42	1701
J9874_01649	18.6329	872
J9874_01650	14050.4	29236
J9874_01651	3.05164	270
J9874_01652	43.8291	2320
J9874_01653	3.36473	174
J9874_01654	0.523875	21
J9874_01655	0.305614	27
J9874_01656	0.517001	22
J9874_01657	0.442881	48
J9874_01658	2.09695	156
J9874_01659	2.45151	110
J9874_01660	1.105	56
J9874_01661	1.79004	141
J9874_01662	7.55039	341
J9874_01663	8.59424	53
J9874_01664	25.9875	448
J9874_01665	8.61635	181.745
J9874_01666	2.63577	117.255
J9874_01667	2.7837	535.484
J9874_01668	3.04603	120.516
J9874_01669	4.33277	161
J9874_01670	11.0774	338
J9874_01671	5.66922	196
J9874_01672	15.484	1038
J9874_01673	25.4886	824
J9874_01674	5.0755	226
J9874_01675	22.5774	1289
J9874_01676	25.3127	534
J9874_01677	3.18485	30
J9874_01678	3.58191	184
J9874_01679	206.17	4186
J9874_01680	80.0404	1316
J9874_01681	54.8161	1008
J9874_01682	45.7825	899.615
J9874_01683	31.5183	1660.56
J9874_01684	152.817	939.826
J9874_01685	2.51404	68
J9874_01686	2.98142	153
J9874_01687	188.147	2723
J9874_01688	20.0421	595
J9874_01689	610.936	4561
J9874_01690	19.3963	606
J9874_01691	4732.91	3603
J9874_01692	4.1844	258
J9874_01693	3.3961	147
J9874_01694	18.5177	861
J9874_01695	36.0532	2026
J9874_01696	151.278	4316
J9874_01697	3.69892	289
J9874_01698	162.558	99
J9874_01699	0	0
J9874_01701	112.916	7372
J9874_01702	148289	1.42947e+06
J9874_01703	18.8048	821
J9874_01704	78.2077	878
J9874_01705	17.4866	1340.74
J9874_01706	41.8016	2702.65
J9874_01707	28.0867	988.11
J9874_01708	23.6808	2231.3
J9874_01709	71.0866	1265.21
J9874_01710	12.2152	196
J9874_01711	2.94735	519
J9874_01712	22.9564	1359
J9874_01713	9.7755	1303
J9874_01714	4.68456	186
J9874_01715	6.74078	440
J9874_01716	19.8609	1375
J9874_01717	12.9243	337
J9874_01718	16.1933	241
J9874_01719	21.3598	651.393
J9874_01720	24.7652	434.607
J9874_01721	16.474	601
J9874_01722	10.71	124
J9874_01723	371.351	6420.52
J9874_01724	37.2565	4317.49
J9874_01725	4.92237	195
J9874_01726	1915.73	13222.6
J9874_01727	801.533	3172.93
J9874_01728	579.161	14734.8
J9874_01729	119.251	11904.7
J9874_01730	6.58723	107
J9874_01731	0.210535	1
J9874_01732	40.1184	337
J9874_01733	1.79128	1
J9874_01734	7.38855	24
J9874_01735	11730.2	39291
J9874_01736	72.9633	1777
J9874_01737	58.7827	597
J9874_01738	29.9915	1094
J9874_01739	26.7087	647
J9874_01740	3.32787	119
J9874_01741	1.65402	65
J9874_01742	1.51414	76
J9874_01743	3.52518	89
J9874_01744	2.40222	168
J9874_01745	54.8187	7409
J9874_01746	3.49279	64
J9874_01747	7424.44	61218
J9874_01748	1.78517	48
J9874_01749	0.678024	31
J9874_01750	26.3144	1031
J9874_01751	14.9388	669
J9874_01752	104.024	6264
J9874_01753	21.0323	365
J9874_01754	2.95929	141
J9874_01755	5.83484	420
J9874_01756	4.37995	385
J9874_01757	5.66175	335.612
J9874_01758	11.9759	759.388
J9874_01759	31.2363	1949.68
J9874_01760	12.5552	747.318
J9874_01761	71.8618	186
J9874_01762	7.05614	471
J9874_01763	27.0193	1109
J9874_01764	36.7418	5926.01
J9874_01765	38.2276	10036
J9874_01766	0.02713	1
J9874_01767	0	0
J9874_01768	0.029645	2
J9874_01769	0.568229	45
J9874_01770	19.4559	378
J9874_01771	11.1997	868
J9874_01772	7.64523	981.626
J9874_01773	37.8357	1208.78
J9874_01774	11.1149	789.595
J9874_01775	9.44361	564
J9874_01776	6.76574	351
J9874_01777	4.8654	377
J9874_01778	28.2608	1134
J9874_01779	2123.04	20344
J9874_01780	16.4923	868
J9874_01781	17.0281	781
J9874_01782	39.0399	1536
J9874_01783	98.6479	737
J9874_01784	2.82116	112
J9874_01785	5.28999	320
J9874_01786	65.3851	4435
J9874_01787	4.85193	135
J9874_01788	83.7012	3237
J9874_01789	20.4513	1099
J9874_01790	2.96973	181
J9874_01791	2851.41	19102
J9874_01792	3.39937	112
J9874_01793	11.2738	628
J9874_01794	2.75732	19
J9874_01795	0.471815	31
J9874_01796	1.49733	28
J9874_01797	1.424	147
J9874_01798	0.662269	13.56
J9874_01799	0.522096	12.44
J9874_01800	0.554091	11
J9874_01801	0.676946	14
J9874_01802	0.273497	17
J9874_01803	0.333373	35
J9874_01804	0.755254	72
J9874_01805	0.470761	91
J9874_01806	0.923941	37
J9874_01807	0.582663	6
J9874_01808	1.4886	234
J9874_01809	2.64255	78.482
J9874_01810	0	0
J9874_01811	0.360099	12.492
J9874_01812	1.12595	4
J9874_01813	13.7454	398.027
J9874_01814	1.25681	13
J9874_01815	0.84773	22
J9874_01816	0.904704	31
J9874_01817	0.712213	88
J9874_01818	0.41322	70
J9874_01819	1.34346	9
J9874_01820	3.91026	109
J9874_01821	0.350348	38
J9874_01822	0.377483	12
J9874_01823	0.420644	29
J9874_01824	1.03498	94
J9874_01825	0.52384	11
J9874_01826	20.9844	465
J9874_01827	1.02753	32
J9874_01828	1.5157	3
J9874_01829	13.7023	423
J9874_01830	66.5243	1964
J9874_01831	26.3944	1104
J9874_01832	3.97659	107
J9874_01833	23.0818	703
J9874_01834	21.5979	489
J9874_01835	54.6036	327
J9874_01836	1.03503	45
J9874_01837	0.371339	15
J9874_01838	0.256429	14
J9874_01839	2.13908	260
J9874_01840	17.5614	1225
J9874_01841	20.588	1832
J9874_01842	88.041	1233.01
J9874_01843	41.463	5422.42
J9874_01844	16.3029	1238.78
J9874_01845	47.7827	2151.68
J9874_01846	66.0261	4758.05
J9874_01847	75.232	5201.07
J9874_01848	53.3023	3577
J9874_01849	84.1574	8448
J9874_01850	0.938371	36
J9874_01851	0.336447	14
J9874_01852	0.2426	12
J9874_01853	0.321443	16
J9874_01854	0.400739	39.363
J9874_01855	0.619963	46.637
J9874_01856	155.169	630
J9874_01857	2.18302	185
J9874_01858	0.174541	4
J9874_01859	2.31853	61
J9874_01860	51.9277	1160.53
J9874_01861	41.2559	309.468
J9874_01862	17.9282	183
J9874_01863	5.08647	203
J9874_01864	32.0024	1394
J9874_01865	7.17716	216
J9874_01866	7.47331	307.494
J9874_01867	9.63485	406.506
J9874_01868	8.16465	1060
J9874_01869	1.0047	129
J9874_01870	0.476728	50
J9874_01871	1599.68	9742.22
J9874_01872	4317.59	17920.3
J9874_01873	20.1179	911
J9874_01874	10.509	1311
J9874_01875	11.3452	213
J9874_01876	5.91274	410
J9874_01877	12.1688	808
J9874_01878	1.42656	38
J9874_01879	5.21625	166
J9874_01880	10.6387	540
J9874_01881	5.4717	289
J9874_01882	3.8995	64.996
J9874_01883	6.04955	95.004
J9874_01884	979.231	3280
J9874_01885	79.3575	830.632
J9874_01886	19.0912	579.368
J9874_01887	7545.95	32552
J9874_01888	1445.29	8802
J9874_01889	101.593	544
J9874_01890	687.133	12223
J9874_01891	11.874	140
J9874_01892	963.563	6594
J9874_01893	74.6097	3553
J9874_01894	55.8929	2411.23
J9874_01895	3888.87	17762.8
J9874_01896	7.87186	514
J9874_01897	12.1127	156
J9874_01898	3.28401	13
J9874_01899	196.427	1851
J9874_01900	155.841	261
J9874_01901	28.6277	1742
J9874_01902	7.37749	351
J9874_01903	3.58261	93
J9874_01904	19.962	1142
J9874_01905	16.1329	422
J9874_01906	7.96518	696
J9874_01907	8.03891	291.529
J9874_01908	6.45117	509.471
J9874_01909	19.6018	1220
J9874_01910	3.70824	65
J9874_01911	22.3328	1566
J9874_01912	2.73274	104
J9874_01913	3.95073	243
J9874_01914	2.35465	219
J9874_01915	4.16765	261
J9874_01916	2.17823	85
J9874_01917	3.72491	108
J9874_01918	6.15837	387
J9874_01919	5.07857	229
J9874_01920	3.44694	239
J9874_01921	2.52318	109
J9874_01922	2.64084	137
J9874_01923	988.848	6536.2
J9874_01924	26.6884	6958.8
J9874_01925	19.0894	581
J9874_01926	2.09397	151
J9874_01927	0.759048	2
J9874_01928	12.3672	712
J9874_01929	4.20583	144.178
J9874_01930	22.5644	721.814
J9874_01931	65.0124	807.007
J9874_01932	76.1111	1072
J9874_01933	0.41282	42
J9874_01934	2.78293	178
J9874_01935	79.6943	5013
J9874_01936	1.78838	75
J9874_01937	1.69651	69
J9874_01938	3.13386	118
J9874_01939	2.42651	165
J9874_01940	1.07056	55
J9874_01941	14.2915	852
J9874_01942	1524.78	10489.9
J9874_01943	105	2909.13
J9874_01944	18.5889	693.997
J9874_01945	16.7207	715.701
J9874_01946	26.1677	1085.19
J9874_01947	1503.36	4577.81
J9874_01948	249.947	5893.3
J9874_01949	12.0754	279
J9874_01950	10.8012	510
J9874_01951	12.8862	2262
J9874_01952	104.552	5049.56
J9874_01953	78.3508	7197.44
J9874_01954	10.3041	416
J9874_01955	6.35764	324.312
J9874_01956	4.63508	139.688
J9874_01957	30.5513	1203.36
J9874_01958	12.3819	516.439
J9874_01959	15.9655	1115.89
J9874_01960	10.0824	307.04
J9874_01961	18.8605	242.747
J9874_01962	24.8787	355.521
J9874_01963	6.46823	225
J9874_01964	245.87	1672.07
J9874_01965	365.843	5028.93
J9874_01966	1.57663	148
J9874_01967	16.6637	744
J9874_01968	13.37	373
J9874_01969	15.0063	265
J9874_01970	332.677	11957
J9874_01971	6.8602	138
J9874_01972	2.96918	183
J9874_01973	26.5302	235
J9874_01974	385.919	3397
J9874_01975	6039.74	50545
J9874_01976	16.4728	938
J9874_01977	9.9988	665
J9874_01978	39.6496	631
J9874_01979	42.9798	1037
J9874_01980	5.0112	346
J9874_01981	10.3554	671
J9874_01982	12.6805	594
J9874_01983	13.1258	399
J9874_01984	2.35108	404
J9874_01985	0.755141	129
J9874_01986	90.8976	2485
J9874_01987	4.44902	36
J9874_01988	32.9838	3839.9
J9874_01989	75.0977	5862.1
J9874_01990	12.4062	553
J9874_01991	6.20233	567
J9874_01992	31.8949	736
J9874_01993	8.2605	534
J9874_01994	52.0491	200
J9874_01995	4.15092	320
J9874_01996	4.37756	155
J9874_01997	10.33	199
J9874_01998	47.2657	3223
J9874_01999	8.06808	148.604
J9874_02000	2.22181	238.396
J9874_02001	6.25604	149
J9874_02002	3.17853	44
J9874_02003	1.6921	163.198
J9874_02004	11.4248	122.271
J9874_02005	4.42632	325.531
J9874_02006	6.13778	125
J9874_02007	13.9655	223
J9874_02008	5.62673	55
J9874_02009	8.97364	352
J9874_02010	4.88988	190
J9874_02011	12.8965	239
J9874_02012	6.21664	400.214
J9874_02013	17.3818	969.518
J9874_02014	5.06504	352.268
[truncated: 2,052 more rows]

## Sheet: AR-B-NB-1
Supplementary Table S17d. Transcript quantification (raw reads count) results for samples used in the plant-bacteria interactions assay (strain AR, treated, rep 1)
Name	TPM	NumReads
J9874_00001	43.1788	3393.87
J9874_00002	76.2156	7202.95
J9874_00003	9.77601	1416.98
J9874_00004	100.464	20605
J9874_00005	11.5459	528
J9874_00006	8.28669	895
J9874_00007	52.0156	2717
J9874_00008	22.057	553
J9874_00009	5.99903	375
J9874_00010	18.5955	1935
J9874_00011	22.8856	1676.36
J9874_00012	31.3529	2582.64
J9874_00013	2.29036	230.994
J9874_00014	5.99497	279.006
J9874_00015	3.02414	196
J9874_00016	22.4856	739.584
J9874_00017	18.2436	508.416
J9874_00018	20.19	5108.36
J9874_00019	47.297	1632.11
J9874_00020	35.804	1644.53
J9874_00021	26.7407	1163.19
J9874_00022	10.5828	896
J9874_00023	4055.63	24509.1
J9874_00024	5.06301	231
J9874_00025	7.86048	970
J9874_00026	1.29203	146
J9874_00027	0.133218	37
J9874_00028	0.648984	53
J9874_00029	1.87361	137.375
J9874_00030	3.99078	470.625
J9874_00031	7.94118	356.467
J9874_00032	3.86419	283.533
J9874_00033	2.26574	197
J9874_00034	6.76643	594.456
J9874_00035	14.3005	2686.54
J9874_00036	19.4118	1232.54
J9874_00037	15.0052	1339.46
J9874_00038	10.9549	729
J9874_00039	11.1817	579
J9874_00040	1.48578	232
J9874_00041	96.932	3819
J9874_00042	15.4076	856
J9874_00043	9.60868	1398
J9874_00044	100.222	1381
J9874_00045	20.4902	837
J9874_00046	15.5501	1518
J9874_00047	15.4258	2367
J9874_00048	49.2926	2020
J9874_00049	2.00939	270
J9874_00050	1.0277	77.45
J9874_00051	3.12357	271.55
J9874_00052	0.416834	52
J9874_00053	0.151905	13
J9874_00054	0.189185	13
J9874_00055	0.494376	30
J9874_00056	261.897	2928
J9874_00057	7.80355	290
J9874_00058	23.5357	569
J9874_00059	1.42173	28
J9874_00060	9.73783	416.004
J9874_00061	6.09168	154.683
J9874_00062	3.39741	263.313
J9874_00063	35.1174	3998
J9874_00064	12.3567	22
J9874_00065	1.80133	38
J9874_00066	99.0075	11549.5
J9874_00067	29.9	2233.55
J9874_00068	60.8072	4298.62
J9874_00069	85.8712	4707.8
J9874_00070	46.6898	3188.02
J9874_00071	41.2866	2420.31
J9874_00072	56.7548	3222.69
J9874_00073	12.8975	2608
J9874_00074	6.87291	1539.46
J9874_00075	9.87619	2813.54
J9874_00076	6.89621	147
J9874_00077	14.714	1036
J9874_00078	31.4182	3348.6
J9874_00079	21.1804	102.398
J9874_00080	52.5361	5435
J9874_00081	32.8151	1422.26
J9874_00082	17.8915	3914.22
J9874_00083	26.6973	4178.19
J9874_00084	29.9159	7508.33
J9874_00085	18.1031	2668
J9874_00086	38.6045	3040
J9874_00087	22.7468	2485
J9874_00088	72.1832	5036
J9874_00089	17.5076	1377
J9874_00090	5.91294	309
J9874_00091	85.9783	17412
J9874_00092	28.1307	289
J9874_00093	7.4991	1228
J9874_00094	32.0524	3498.75
J9874_00095	43.9542	6031.25
J9874_00096	1218.05	19295.9
J9874_00097	62.5636	5736.01
J9874_00098	76.2653	5454.74
J9874_00099	23.7103	2079.12
J9874_00100	18.9073	1944.92
J9874_00101	16.9258	1636.28
J9874_00102	13.9995	1373.22
J9874_00103	22.5305	1185.95
J9874_00104	5.07134	355.785
J9874_00105	11.8113	924
J9874_00106	7.77529	917
J9874_00107	2.76369	263.001
J9874_00108	5.06142	587.999
J9874_00109	7.64124	466
J9874_00110	258.742	215
J9874_00111	113.124	94
J9874_00112	266.136	288
J9874_00114	2.64759	9
J9874_00115	41.5317	2954.08
J9874_00116	29.4153	2634.99
J9874_00117	35.3678	2367.37
J9874_00118	35.2076	2657.56
J9874_00119	29.611	7676
J9874_00120	83.0682	502
J9874_00121	51.619	3152.65
J9874_00122	30.7449	1100.52
J9874_00123	10.7186	992.301
J9874_00124	11.665	588.557
J9874_00125	22.0172	3820.97
J9874_00126	6.59518	498
J9874_00127	18.695	1303
J9874_00128	5.45912	274.671
J9874_00129	7.90204	205.329
J9874_00130	21.5867	1414.47
J9874_00131	23.7223	3233.53
J9874_00132	18.8096	584
J9874_00133	2.79753	106
J9874_00134	11.4519	1624
J9874_00135	15.7622	741
J9874_00136	10.7482	1044
J9874_00137	3.59927	223
J9874_00138	31.2662	1009
J9874_00139	3.55362	218
J9874_00140	3.0238	562
J9874_00141	30.7473	1629
J9874_00142	10.8353	730
J9874_00143	2.38171	210
J9874_00144	14.8195	1616.18
J9874_00145	52.0285	2330.14
J9874_00146	68.4649	2630.97
J9874_00147	30.0931	4844.66
J9874_00148	411.882	6407.15
J9874_00149	75.3323	2553.53
J9874_00150	17.0962	976.365
J9874_00151	6.70806	282
J9874_00152	82.2022	2018
J9874_00153	30.333	4161.86
J9874_00154	30.8525	1195.14
J9874_00155	12.2793	944.006
J9874_00156	3.84754	768.994
J9874_00157	19.8086	1644.68
J9874_00158	8.42065	308.318
J9874_00159	8.32022	981.125
J9874_00160	25.5751	986.875
J9874_00161	0	0
J9874_00162	54.1553	45
J9874_00163	0.446995	94.367
J9874_00164	0	0
J9874_00165	7.48503	127
J9874_00166	2.30939	125.997
J9874_00167	1.98356	73.003
J9874_00168	1.85011	315
J9874_00169	0	0
J9874_00170	2.54066	42
J9874_00171	4.44267	255
J9874_00172	1.80254	73
J9874_00173	1.01205	48.001
J9874_00174	1.85094	73.999
J9874_00175	1.63378	60
J9874_00176	0.993971	44
J9874_00177	4.68008	448.955
J9874_00178	0.396417	27.045
J9874_00179	0.140414	4
J9874_00180	1.37787	138
J9874_00181	0.637699	17
J9874_00182	0.372168	8
J9874_00183	3.66156	26
J9874_00184	1.52413	28
J9874_00185	41.775	2594.76
J9874_00186	8.4839	395.238
J9874_00187	25.8807	1365
J9874_00188	188.942	157
J9874_00189	560.597	508.172
J9874_00190	71.0036	59
J9874_00191	72.2071	60
J9874_00192	595.838	48422.2
J9874_00193	168.801	2470.55
J9874_00194	71.7754	2435.45
J9874_00195	130.815	2135.18
J9874_00196	633.541	17128.8
J9874_00197	187.226	4692.79
J9874_00198	191.187	2279.21
J9874_00199	82.1552	24879
J9874_00200	155.415	46282.9
J9874_00201	18.2022	88
J9874_00202	5.91301	665
J9874_00203	2.40833	83.013
J9874_00204	2.3101	410.987
J9874_00205	59.4332	1707
J9874_00206	14.1243	869
J9874_00207	7.70388	943.476
J9874_00208	29.4179	1312.52
J9874_00209	26.5275	1365
J9874_00210	1597.57	15447.1
J9874_00211	15.4511	560.863
J9874_00212	11.2338	934.001
J9874_00213	9.08144	860.999
J9874_00214	0.039366	4
J9874_00216	0.73087	155.91
J9874_00217	0	0
J9874_00218	8.24153	437
J9874_00219	7.12914	2029
J9874_00220	1.67761	124
J9874_00221	0.263381	26
J9874_00222	0.220418	14
J9874_00223	0.111532	8
J9874_00224	0.163435	10
J9874_00225	0.258904	21
J9874_00226	15.2206	1800
J9874_00227	2.07061	140
J9874_00228	1.28632	56
J9874_00229	12.9764	1682
J9874_00230	5.24386	709
J9874_00231	35.8149	4215
J9874_00232	13.9563	2846
J9874_00233	10.8492	2527.76
J9874_00234	6.57807	1278.24
J9874_00235	1943.2	19143.4
J9874_00236	9.07114	440.8
J9874_00237	5.23067	332.805
J9874_00238	16.4068	2485
J9874_00239	2.95482	54
J9874_00240	2.10831	168
J9874_00241	3.63657	427.993
J9874_00242	14.2937	1280.01
J9874_00243	4.05825	403.697
J9874_00244	13.8999	1897.3
J9874_00245	19.1679	1397
J9874_00246	7.67221	275.37
J9874_00247	9.11206	537.63
J9874_00248	18.4749	3605
J9874_00249	18.2769	214
J9874_00250	109.007	2674
J9874_00251	3.55381	315
J9874_00252	21553.7	130254
J9874_00253	73.1005	2440
J9874_00254	10.1157	880
J9874_00255	12.6808	839
J9874_00256	63.4319	460
J9874_00257	29.6708	2166
J9874_00258	13.8688	1807
J9874_00259	11.5055	370
J9874_00260	16.2907	470.727
J9874_00261	24.4084	2283.27
J9874_00262	3.93338	472
J9874_00263	22.1031	389.611
J9874_00264	44.2467	511.389
J9874_00265	16.0789	1088
J9874_00266	9.92898	2427
J9874_00267	46.5318	2341
J9874_00268	20.6806	3657
J9874_00269	5.36119	166
J9874_00270	9.24413	466
J9874_00271	2.51648	155
J9874_00272	18.1191	256
J9874_00273	3.6008	239
J9874_00274	7.34212	419.072
J9874_00275	9.7338	100
J9874_00276	10.3427	1001
J9874_00277	2.18125	73
J9874_00278	8.82393	246.999
J9874_00279	8.45309	354.001
J9874_00280	3.63415	408
J9874_00281	8.87042	1103
J9874_00282	0.988853	24
J9874_00283	80.9406	2052
J9874_00284	21.8074	2256.05
J9874_00285	9.28824	139.948
J9874_00286	13.5135	2570
J9874_00287	13.2266	1190
J9874_00288	7.84386	833
J9874_00289	1.06735	195
J9874_00290	1.7813	78
J9874_00291	4.60667	1156
J9874_00292	10.1543	1238
J9874_00293	0.715566	8
J9874_00294	1.21777	88
J9874_00295	4.56276	722
J9874_00296	12.361	1156
J9874_00297	3.17693	197
J9874_00298	3.61428	579
J9874_00299	5.79528	470
J9874_00300	5.53218	77
J9874_00301	13.0703	520
J9874_00302	641.699	13489
J9874_00303	8.59536	656
J9874_00304	29.9693	5349
J9874_00305	4.54889	184
J9874_00306	3.32485	304
J9874_00307	1.08109	92
J9874_00308	1.12551	103
J9874_00309	0.276814	25
J9874_00310	0.185251	19
J9874_00311	0.28114	36
J9874_00312	0.4045	26
J9874_00313	0.573563	55
J9874_00314	0.561351	79
J9874_00315	8.82685	1097.68
J9874_00316	4.32386	382.315
J9874_00317	2.49162	162
J9874_00318	2.0413	146.739
J9874_00319	5.63043	176.261
J9874_00320	5.25172	273
J9874_00321	2.41567	324
J9874_00322	8.10217	571
J9874_00323	1.20345	1
J9874_00324	24.7966	1168
J9874_00325	2.75467	566
J9874_00326	21.3711	247
J9874_00327	5.27727	527
J9874_00328	99.4653	10426
J9874_00329	14.8649	334
J9874_00330	234.612	2844.29
J9874_00331	171.921	16448.7
J9874_00332	195.557	4190
J9874_00333	30.2472	1781
J9874_00334	232.375	8496.22
J9874_00335	8.27373	20
J9874_00336	8076.36	20133
J9874_00337	27.2145	647
J9874_00338	13.7576	877
J9874_00339	5.19476	1734.47
J9874_00340	6.52544	492.534
J9874_00341	12.6181	1191
J9874_00342	83.4915	3367
J9874_00343	139.6	116
J9874_00346	19.2117	1552
J9874_00347	23.3514	2351.32
J9874_00348	31.8177	1005.68
J9874_00349	32.7691	4015.33
J9874_00350	72.549	9314.12
J9874_00351	640.263	40795.6
J9874_00352	979.551	11247.3
J9874_00353	142.248	11306.8
J9874_00354	134.041	12772.8
J9874_00355	192.472	12710.2
J9874_00356	55.7098	303
J9874_00357	140.364	15749
J9874_00358	73.9475	1160
J9874_00359	51.6217	10242
J9874_00360	31.4977	1611
J9874_00361	36.0402	3965
J9874_00362	24.7828	321
J9874_00363	5.56503	772
J9874_00364	2.11784	88
J9874_00365	140.485	3946.06
J9874_00366	106.963	1228.16
J9874_00367	341.209	2345.53
J9874_00368	155.859	3116.25
J9874_00369	64.8885	2342
J9874_00370	57.7592	2012
J9874_00371	11.4528	1654
J9874_00372	15.2495	903
J9874_00373	2546.74	14621
J9874_00374	6.52374	1150
J9874_00375	30.442	3031
J9874_00376	16.8694	2992
J9874_00377	28.7978	8415.67
J9874_00378	149.864	2899.33
J9874_00379	21.6491	962.999
J9874_00380	3.17468	117.849
J9874_00381	13.9406	240.151
J9874_00382	13.2934	1372
J9874_00383	68.7501	4306
J9874_00384	6.30661	788
J9874_00385	24.8144	965
J9874_00386	38.1838	3606.14
J9874_00387	134.999	3729.78
J9874_00388	0.660045	8
J9874_00389	0.773647	9
J9874_00390	0.715566	8
J9874_00391	1.00226	58
J9874_00392	2.41511	121.026
J9874_00393	1.63279	169.974
J9874_00394	1.40522	119
J9874_00395	3.94639	209.239
J9874_00396	7.73993	1259.76
J9874_00397	5.39811	373
J9874_00398	33.1391	4451.33
J9874_00399	48.1775	1284.03
J9874_00400	38.686	1236.07
J9874_00401	43.3784	1117.57
J9874_00402	4.27584	248
J9874_00403	10.5818	835
J9874_00404	12.6264	909.984
J9874_00405	11.681	187.016
J9874_00406	315.336	4971.73
J9874_00407	443.472	6832.9
J9874_00408	281.656	5608.85
J9874_00409	572.103	7994.23
J9874_00410	29.5274	367.182
J9874_00411	15.424	951.045
J9874_00412	3.95671	200
J9874_00413	1.10328	95
J9874_00414	2.60978	308.302
J9874_00415	4.37857	441.698
J9874_00416	3.1712	365
J9874_00417	3.99867	368
J9874_00418	37.9944	2310
J9874_00419	12.7343	880
J9874_00420	8.26659	1067
J9874_00421	9.89825	244
J9874_00422	15.6193	1181
J9874_00423	2.61553	452
J9874_00424	2.53385	90
J9874_00425	2.62322	603
J9874_00426	26.0535	535.999
J9874_00427	10.9275	546.001
J9874_00428	5.65622	47
J9874_00429	1.06699	209
J9874_00430	0.545435	62
J9874_00431	0.331314	54
J9874_00432	4.56825	173
J9874_00433	5.29837	240
J9874_00434	41.7647	1156.58
J9874_00435	36.2746	414
J9874_00436	31.3906	723.42
J9874_00437	154.111	5413
J9874_00438	8.19899	309
J9874_00439	36.1315	1033.49
J9874_00440	32.0675	5877.51
J9874_00441	3.54621	324
J9874_00442	18.6006	1024.4
J9874_00443	28.2354	7005
J9874_00444	24.0294	1353.68
J9874_00445	239.425	7421.55
J9874_00446	401.389	15199.4
J9874_00447	4.46631	817
J9874_00448	11.6203	2110
J9874_00449	6.3827	594
J9874_00450	1.47741	662
J9874_00451	0.461436	91
J9874_00452	7.48706	682
J9874_00453	99.497	3377
J9874_00454	1.24636	318
J9874_00455	1.69168	273.017
J9874_00456	0.075809	6
J9874_00457	223.576	6820.03
J9874_00458	2.47866	312.969
J9874_00459	32.8414	822
J9874_00460	7.39855	2102
J9874_00461	41.3187	481
J9874_00462	3.35423	350
J9874_00463	0.468852	54.277
J9874_00464	1.38915	284.723
J9874_00465	283.571	10393
J9874_00466	0.317942	11
J9874_00467	4.38799	681
J9874_00468	6.52213	571
J9874_00470	3.13429	76
J9874_00471	2.02905	153
J9874_00472	0.426868	38
J9874_00473	13.1076	564
J9874_00474	20.643	1430
J9874_00475	27.7559	975.761
J9874_00476	7.24445	540.239
J9874_00477	25.9455	6421.12
J9874_00478	11.3854	908.161
J9874_00479	30.0158	881.721
J9874_00480	1.15082	90
J9874_00481	21.408	614
J9874_00482	34.7648	1086.64
J9874_00483	26.4902	1719.36
J9874_00484	0.894977	2
J9874_00485	8.93954	2286.99
J9874_00486	13.6317	263.434
J9874_00487	12.6749	1395.16
J9874_00488	3.68221	241.413
J9874_00489	3.14757	29.014
J9874_00490	9.70485	155.71
J9874_00491	1.32287	160
J9874_00492	11.2964	328.617
J9874_00493	7.01264	454.383
J9874_00494	1.39945	143
J9874_00495	1.69522	116.045
J9874_00496	62.6143	245.955
J9874_00497	3.37182	256
J9874_00498	33.0949	165
J9874_00499	10.756	1304
J9874_00500	10.1465	116
J9874_00501	18.2251	1077
J9874_00502	8.9407	1778
J9874_00503	14.364	418
J9874_00504	1.19584	265
J9874_00505	25.188	1075
J9874_00506	72.429	8378.36
J9874_00507	55.0395	5543.13
J9874_00508	19.9197	2018
J9874_00509	113.976	1204.19
J9874_00510	9.4812	742.812
J9874_00511	23.9437	918.556
J9874_00512	20.209	402.445
J9874_00513	164.651	6400.02
J9874_00514	9.58242	1013.85
J9874_00515	13.0939	558.469
J9874_00516	25.8156	949.167
J9874_00517	34.9365	1352.51
J9874_00518	9.31878	511
J9874_00519	25.9071	485.575
J9874_00520	35.2291	947.425
J9874_00521	18.0197	1824
J9874_00522	23.9895	971
J9874_00523	11.3322	564
J9874_00524	6.76973	246
J9874_00525	19.7298	1799
J9874_00526	7.62186	19
J9874_00527	38.7028	3636
J9874_00528	34.6252	5359
J9874_00529	18.1639	1119.05
J9874_00530	156.776	2794.95
J9874_00531	24.9619	841
J9874_00532	23.0668	3298
J9874_00533	98.0249	9835.85
J9874_00534	90.7223	9404.05
J9874_00535	119.539	11320.1
J9874_00536	138.959	8816
J9874_00537	1.47041	44
J9874_00538	56.176	2106
J9874_00539	33.5296	1911
J9874_00540	27.4432	2477
J9874_00541	28.5073	2865
J9874_00542	17.6107	632
J9874_00543	2347.45	27131.1
J9874_00544	57.575	1776.21
J9874_00545	16.4668	2027.93
J9874_00546	42.7132	2375.66
J9874_00547	17.7307	1285.34
J9874_00548	140.811	11048.2
J9874_00549	944.456	15408.9
J9874_00550	143.386	44598.5
J9874_00551	4.4851	504
J9874_00552	27.9257	1080
J9874_00553	43.216	1512
J9874_00554	37.373	2438
J9874_00555	32.7903	382.714
J9874_00556	57.2192	1112.29
J9874_00557	38.3866	978
J9874_00558	17.5032	1086.2
J9874_00559	36.0016	1157.85
J9874_00560	32.7512	4150.26
J9874_00561	22.1819	2178.07
J9874_00562	24.3156	2922.93
J9874_00563	4.45632	158
J9874_00564	5.67621	229
J9874_00565	1.79937	141
J9874_00566	2.01796	195
J9874_00567	1.34357	131
J9874_00568	7.1572	121
J9874_00569	0.863191	98
J9874_00570	2.23899	257.982
J9874_00571	9.84291	113.018
J9874_00572	9.75398	577
J9874_00573	26.6988	2319
J9874_00574	13.2798	2693
J9874_00575	1.59723	201
J9874_00576	8.08227	1284.29
J9874_00577	6.87307	595.711
J9874_00578	21.5636	1666.89
J9874_00579	282.829	3226.11
J9874_00580	8.13007	316
J9874_00581	383.35	11252.8
J9874_00582	42.1194	7588.18
J9874_00583	16.7566	903.357
J9874_00584	31.1436	1353.64
J9874_00585	1.2276	34
J9874_00586	4.61977	112.381
J9874_00587	6.02629	95.625
J9874_00588	1.94098	21.993
J9874_00589	9.13886	2279
J9874_00590	11.5584	2473.16
J9874_00591	13.1734	3696.84
J9874_00592	14.6395	1951
J9874_00593	10.5525	852
J9874_00594	6.48339	633
J9874_00595	33.3075	27.677
J9874_00598	20.7038	1852.27
J9874_00599	9.02965	525.728
J9874_00600	11.0587	228
J9874_00601	6.89469	830
J9874_00602	12242.6	82308.2
J9874_00603	1.92642	123
J9874_00604	7.62955	96.507
J9874_00605	6.64731	611.493
J9874_00606	6.79851	332.348
J9874_00607	14.8042	1443.65
J9874_00608	14.4312	631
J9874_00609	17.8642	504
J9874_00610	9.92598	203.001
J9874_00611	16.1445	645.316
J9874_00612	32.6616	608.682
J9874_00613	8.89858	1084
J9874_00614	25.9122	2254.61
J9874_00615	12.4852	1356.39
J9874_00616	10.9684	1510
J9874_00617	34.7098	2004.78
J9874_00618	58.5198	3286.23
J9874_00619	18.6412	1628.99
J9874_00620	12.5717	2857
J9874_00621	48.5688	4308.72
J9874_00622	45.2557	8263.67
J9874_00623	43.3764	2990.6
J9874_00624	45.7009	5336.36
J9874_00625	261.238	18418.6
J9874_00626	27.2631	1519
J9874_00627	58.4775	984
J9874_00628	10.6672	1613
J9874_00629	6.48241	995.245
J9874_00630	14.5059	622.755
J9874_00631	2.40136	291
J9874_00632	2.52432	157
J9874_00633	2.60318	317
J9874_00634	1.50072	50
J9874_00635	3.91013	58
J9874_00636	368.265	4969.93
J9874_00637	6.9999	429.369
J9874_00638	17.4625	510.052
J9874_00639	24.0561	1818.65
J9874_00640	28.5472	1500.71
J9874_00641	45.6004	1529.29
J9874_00642	403.742	29795.4
J9874_00643	259.957	22815.4
J9874_00644	2.68337	15
J9874_00645	3.45145	296
J9874_00646	6.37224	263
J9874_00647	15.4541	2319
J9874_00648	31.1015	2748
J9874_00649	267.814	3397
J9874_00650	15.0934	631
J9874_00651	43.6529	1004
J9874_00652	77.9154	4154
J9874_00653	6.44913	167
J9874_00654	47.5668	8281
J9874_00655	994.555	4658
J9874_00656	425.38	482
J9874_00657	69.8002	58
J9874_00660	235.58	6009.73
J9874_00661	73.476	860.312
J9874_00662	114.548	12147.2
J9874_00663	446.44	11089.8
J9874_00664	54.6286	4528
J9874_00665	32.4751	1397
J9874_00666	86.3329	5586
J9874_00667	589.26	4807.39
J9874_00668	186.745	5360.32
J9874_00669	143.801	6635.34
J9874_00670	552.278	6424.77
J9874_00671	15.0378	619
J9874_00672	36.2819	2498.35
J9874_00673	41.0931	2134.65
J9874_00674	19.6381	1482
J9874_00675	35971.6	415748
J9874_00676	240.268	8625.01
J9874_00677	50.3937	2958.5
J9874_00678	93.0735	3779.5
J9874_00679	63.2491	10423.1
J9874_00680	0	0
J9874_00681	643.846	535
J9874_00682	305.533	253.88
J9874_00683	0.516488	108.722
J9874_00685	27.531	2003
J9874_00686	19.3784	247.756
J9874_00687	33.8144	4448.24
J9874_00688	11.4436	2757
J9874_00689	2.84185	136
J9874_00690	27.7672	568
J9874_00691	80.6359	5020
J9874_00692	4.69006	480.758
J9874_00693	6.87192	566.242
J9874_00694	83.7117	1826
J9874_00695	2.48099	169
J9874_00696	4.26605	275
J9874_00697	0.832215	94
J9874_00698	1.47532	133
J9874_00699	7.20458	471
J9874_00700	1.3258	250
J9874_00701	0.384041	14
J9874_00702	0.324403	8
J9874_00703	46657.4	738275
J9874_00704	16.178	2635
J9874_00705	71.3505	1554
J9874_00706	3.25967	419
J9874_00707	4.2128	318
J9874_00708	74.455	1570
J9874_00709	26.4097	580
J9874_00710	4.06943	158
J9874_00711	13.2965	182
J9874_00712	11.8064	3128.67
J9874_00713	78.61	641.328
J9874_00714	28.7323	306
J9874_00715	17.4324	1260
J9874_00716	34.4397	834
J9874_00717	8.20787	518
J9874_00718	45.1168	2775
J9874_00719	0	0
J9874_00720	14.489	261
J9874_00721	38533.6	1.21861e+07
J9874_00722	177.654	4680.6
J9874_00723	1003.63	13059.7
J9874_00724	312.299	3877.93
J9874_00725	258.09	3002.41
J9874_00726	20.0811	2059
J9874_00727	26.6207	1828
J9874_00728	122.752	3595
J9874_00729	17.6395	904
J9874_00730	3494.83	42041.3
J9874_00731	36.3219	3051
J9874_00732	18.6878	933
J9874_00733	15.0348	1955
J9874_00734	490.605	22422.1
J9874_00735	460.54	14393
J9874_00736	64.4951	4719
J9874_00737	106.454	2196
J9874_00738	70.1879	8073.73
J9874_00739	32.4715	2395.27
J9874_00740	195.275	7568.68
J9874_00741	169.711	14188.1
J9874_00742	88.2155	3520.21
J9874_00743	6.41953	437.999
J9874_00744	21.9727	566.001
J9874_00745	140.958	1994
J9874_00746	11.8373	551
J9874_00747	20.1315	901.665
J9874_00748	17.7691	533.335
J9874_00749	41.3135	5630
J9874_00750	15.0462	5152
J9874_00751	17.3709	1856.68
J9874_00752	10.7327	1178.32
J9874_00753	5.44505	341
J9874_00754	11.2138	1262
J9874_00755	11.8237	601
J9874_00756	7.96459	661
J9874_00757	121.65	2995
J9874_00758	107.502	10992
J9874_00759	4.57673	287
J9874_00760	126.476	10853
J9874_00761	29.1192	1160
J9874_00762	16.1362	849
J9874_00763	99.8069	4221
J9874_00764	28.964	1170.18
J9874_00765	148.651	2613.82
J9874_00766	12.6099	1131
J9874_00767	10.837	1346.3
J9874_00768	44.9144	1837.7
J9874_00769	11.3759	668
J9874_00770	220.231	4334
J9874_00771	19.8628	1716.86
J9874_00772	177.49	6782.69
J9874_00773	80.7228	4693.02
J9874_00774	70.7414	5189.43
J9874_00775	46.4203	4024
J9874_00776	130.684	3766.99
J9874_00777	153.009	10931
J9874_00778	26.8927	3368
J9874_00779	3.87148	722
J9874_00780	153.827	3075.35
J9874_00781	87.5435	6667.64
J9874_00782	13.275	1293
J9874_00783	127.202	12849
J9874_00784	19.5107	2432
J9874_00785	1.8621	100
J9874_00786	4.73508	456
J9874_00787	227.719	1562
J9874_00788	26.3959	923.322
J9874_00789	64.3836	8289.75
J9874_00790	29.3553	4390.93
J9874_00791	9.86984	1896.47
J9874_00792	8.64593	1162.92
J9874_00793	10.8755	541.606
J9874_00794	23.2619	1057.71
J9874_00795	17.7749	1516.29
J9874_00796	36.8739	1596
J9874_00797	10.4754	1000
J9874_00798	5.77516	449
J9874_00799	11.5217	1201
J9874_00800	0.399759	18
J9874_00801	3.65854	126
J9874_00802	4.40433	541
J9874_00803	0.736233	74
J9874_00804	5.21491	174
J9874_00805	215.082	3822.83
J9874_00806	24.8452	794.168
J9874_00807	62.5137	3427.88
J9874_00808	86.2414	6278.12
J9874_00809	7.76368	472
J9874_00810	36.2838	2527.3
J9874_00811	14.2945	2067.7
J9874_00812	27.3901	1216
J9874_00813	403.425	5609.57
J9874_00814	96.9258	7426.43
J9874_00815	4.10962	80
J9874_00816	7.1964	1880
J9874_00817	51.0318	505
J9874_00818	18.1748	1839
J9874_00819	10.6	308.999
J9874_00820	20.2083	1925
J9874_00821	7.22004	689
J9874_00822	96.622	16560.3
J9874_00823	103.404	5489.69
J9874_00824	17.9252	1408
J9874_00825	1.78527	81
J9874_00826	22.6294	499.726
J9874_00827	13.3216	374.23
J9874_00828	13.4474	595.044
J9874_00829	0.683791	92
J9874_00830	2.44209	166
J9874_00831	1.05837	60.994
J9874_00832	2.66058	198.006
J9874_00833	10.0662	547
J9874_00834	10.1728	649.28
J9874_00835	6.7548	742.72
J9874_00836	2001.62	60309.1
J9874_00837	228.255	27796.6
J9874_00838	1817.5	15788.9
J9874_00839	28.3681	1729
J9874_00840	9.82599	534
J9874_00841	221.021	14622
J9874_00842	8.35912	1396.6
J9874_00843	66.7199	428.404
J9874_00844	12.6514	782
J9874_00845	1.99848	173
J9874_00846	3015.86	48124
J9874_00847	16.3166	53
J9874_00848	370.663	308
J9874_00849	1653.54	1374
J9874_00852	16.3843	1990
J9874_00853	85.4577	1064
J9874_00854	6.80454	297
J9874_00855	41.9294	34.841
J9874_00856	24.4045	20.279
J9874_00857	51.6301	3448
J9874_00858	23.8578	1902
J9874_00859	2.20343	304
J9874_00860	26.1184	1220
J9874_00861	8.5099	589
J9874_00862	37.0548	2600
J9874_00863	28.8654	1455.88
J9874_00864	29.6283	2912.12
J9874_00865	31.7626	960
J9874_00866	24.9979	2801
J9874_00867	0.303478	28
J9874_00868	0.277549	34
J9874_00869	7.93649	333.245
J9874_00870	51.6017	1391.76
J9874_00871	22.4851	231
J9874_00872	9.7843	737
J9874_00873	1.48229	131
J9874_00874	1057.98	11427
J9874_00875	0.231974	2
J9874_00876	10.407	1417
J9874_00877	3456.53	7311
J9874_00878	18.4082	386.113
J9874_00879	97.0007	1916.65
J9874_00880	675.315	3775
J9874_00881	4.64644	53
J9874_00882	2.4069	2
J9874_00883	505.249	687
J9874_00884	8.89556	360
J9874_00885	18.7005	2094
J9874_00886	5.0838	257
J9874_00887	2.91845	137
J9874_00888	5.88651	309.963
J9874_00889	15.0739	107.037
J9874_00890	2.28405	52
J9874_00891	2.18124	317
J9874_00892	4.15699	188.452
J9874_00893	6.63926	128.548
J9874_00894	20.5297	2048.52
J9874_00895	17.1074	906.481
J9874_00896	9.80768	1284
J9874_00897	256.991	6016
J9874_00898	30.2738	3745.4
J9874_00899	31.6934	5885.6
J9874_00900	61.5787	1810
J9874_00901	5.31026	1642
J9874_00902	6.34119	257
J9874_00903	15.2596	1745.1
J9874_00904	15.2727	1553.3
J9874_00905	19.4332	1051.69
J9874_00906	22.547	1042.92
J9874_00907	8.54105	322.934
J9874_00908	196.183	2454.07
J9874_00909	4.51608	862
J9874_00910	176.64	15086.7
J9874_00911	5.15261	625
J9874_00912	9.81915	279
J9874_00913	37.9935	1998
J9874_00914	2.01221	277
J9874_00915	0.213095	5
J9874_00916	1.2761	105
J9874_00917	2.08154	105
J9874_00918	4.31904	354
J9874_00919	5.16972	323
J9874_00920	6.94389	679
J9874_00921	5.89993	566.975
J9874_00922	12.2902	748.622
J9874_00923	10.0823	560.403
J9874_00924	53.9742	3391
J9874_00925	9.21517	965.453
J9874_00926	14.2797	811.547
J9874_00927	67.1572	1974.09
J9874_00928	25.8729	3393.91
J9874_00929	4.19702	193
J9874_00930	46.6849	2258.73
J9874_00931	20.4831	875.953
J9874_00932	12.3094	696.002
J9874_00933	10.1992	600.316
J9874_00934	56.4226	3311
J9874_00935	25.509	1211.02
J9874_00936	676.691	27822.6
J9874_00937	33.6848	5696
J9874_00938	123.991	8731
J9874_00939	99.5061	2121
J9874_00940	14.5792	600
J9874_00941	13.4427	509
J9874_00942	15.009	1431
J9874_00943	156.516	8335
J9874_00944	432.227	8406.7
J9874_00945	136.135	5252.3
J9874_00946	164.817	23462.8
J9874_00947	177.176	7913.99
J9874_00948	141.493	12675.6
J9874_00949	87.2727	18083.9
J9874_00950	93.7348	5324.11
J9874_00951	182.34	4992.54
J9874_00952	108.048	2381.23
J9874_00953	115.058	1303.73
J9874_00954	197.825	19255.7
J9874_00955	99.7739	11516.9
J9874_00956	111.98	9617.11
J9874_00957	15.5262	579
J9874_00958	17.0531	2127
J9874_00959	6058.44	69106.1
J9874_00960	2.09898	234
J9874_00961	12.1001	820
J9874_00962	13.0579	133.366
J9874_00963	22.4856	2247.45
J9874_00964	26.4498	6141.18
J9874_00965	25.7487	1459
J9874_00966	42.8691	11946
J9874_00967	16.7347	4214
J9874_00968	291.868	11889.1
J9874_00969	74.8338	13301.3
J9874_00970	16.6623	1474.99
J9874_00971	57.7929	98561.5
J9874_00972	5.54032	567
J9874_00973	0.95519	96
J9874_00974	1.46239	229.079
J9874_00975	2.34346	253.921
J9874_00976	8.10169	880
J9874_00977	5.71049	22
J9874_00978	269.172	488
J9874_00979	3.78139	315.001
J9874_00980	5.63981	266.999
J9874_00981	3.28462	437
J9874_00982	8.47042	460
J9874_00983	72.6712	503
J9874_00984	21.8884	717
J9874_00985	20.1724	977
J9874_00986	21.0563	68
J9874_00987	20.6937	2423.49
J9874_00988	16.4176	191.51
J9874_00989	1.31028	58
J9874_00990	15.8775	1214
J9874_00991	860.277	9033
J9874_00992	7.4918	1601
J9874_00993	16.6442	885.298
J9874_00994	39.1172	2945.7
J9874_00995	19.0379	328
J9874_00996	3.6354	422
J9874_00997	220.011	5843
J9874_00998	42.0323	1579
J9874_00999	23.3918	1492
J9874_01000	9.23986	630.001
J9874_01001	19.6261	302
J9874_01002	21.4454	1237.45
J9874_01003	16.6119	1019.68
J9874_01004	48.6805	5589.87
J9874_01005	56.3564	2859.09
J9874_01006	2.13625	199.914
J9874_01007	8.88265	133
J9874_01008	2.98479	179
J9874_01009	4.03319	430
J9874_01010	13.4191	862.227
J9874_01011	7.43644	899.773
J9874_01012	10.0588	569
J9874_01013	6.00497	450
J9874_01014	29.1567	1022.63
J9874_01015	18.2537	1295.37
J9874_01016	22.2091	1714
J9874_01017	98.7106	5846.72
J9874_01018	38.3624	3984.48
J9874_01019	58.8978	4026.52
J9874_01020	11.7025	817
J9874_01021	16.4752	2165
J9874_01022	9.43897	444
J9874_01023	10.906	500.329
J9874_01024	22.9452	357.671
J9874_01025	0.478481	3
J9874_01026	18.7627	3848
J9874_01027	16.0494	1853
J9874_01028	8.39179	123
J9874_01029	248.105	6982
J9874_01030	4.9088	637
J9874_01031	2.24673	138.002
J9874_01032	2.64345	123.998
J9874_01033	13.0832	681
J9874_01034	6.82487	1124
J9874_01035	18.369	2036
J9874_01036	0.584785	50.657
J9874_01037	0.386221	40.343
J9874_01038	26.4437	1737
J9874_01039	10.3134	1007
J9874_01040	13.5081	569
J9874_01041	7.89285	803
J9874_01042	13.8447	1577.79
J9874_01043	4.4148	1198.22
J9874_01044	6.74455	1647.42
J9874_01045	6.48249	492.577
J9874_01046	54.5752	3642
J9874_01047	2.12485	233
J9874_01048	6.13389	69
J9874_01049	7.25924	1596
J9874_01050	8.07444	417
J9874_01051	41.2526	2692.28
J9874_01052	80.5192	2806.72
J9874_01053	34.4043	6208.99
J9874_01054	13.7149	1586
J9874_01055	23.5944	2218
J9874_01056	29.7796	1929.74
J9874_01057	8.29539	156.261
J9874_01058	38.4031	5168
J9874_01059	27.8793	1459
J9874_01060	15.7815	1406
J9874_01061	7.13741	328
J9874_01062	24.0599	1917.62
J9874_01063	13.8711	2317.38
J9874_01064	6.58914	396
J9874_01065	12.3404	884
J9874_01066	4.38767	293
J9874_01067	26.467	1128.32
J9874_01068	13.1549	1005.68
J9874_01069	138.586	10840.5
J9874_01070	118.013	6937.98
J9874_01071	230.234	8773.3
J9874_01072	842.48	13131.5
J9874_01073	370.719	14956.6
J9874_01074	203.472	9587.6
J9874_01075	408.424	10048.7
J9874_01076	267.447	6387.9
J9874_01077	71.0886	10083.8
J9874_01078	244.222	6770
J9874_01079	75.1883	3160.81
J9874_01080	92.2471	3657.19
J9874_01081	8.77938	208
J9874_01082	19.6973	837.449
J9874_01083	34.0207	2098.77
J9874_01084	16.5281	888.547
J9874_01085	8.42325	311.683
J9874_01086	9.59166	694.551
J9874_01087	6.15554	470.538
J9874_01088	5.23402	661.462
J9874_01089	5.34282	335
J9874_01090	7.68658	399
J9874_01091	40.376	2325.94
J9874_01092	107.606	3249.57
J9874_01093	134.549	1760.49
J9874_01094	13.4452	1776.43
J9874_01095	25.9596	937.078
J9874_01096	63.9955	2580.49
J9874_01097	98.8042	12173.7
J9874_01098	34.5988	3904.28
J9874_01099	31.6146	3294.25
J9874_01100	2.88785	143
J9874_01101	0.443051	36
J9874_01102	0.582925	58
J9874_01103	0.166909	8.002
J9874_01104	0.190279	9.998
J9874_01105	0.812613	81
J9874_01106	15.4571	1823
J9874_01107	1.83107	99
J9874_01108	5.28973	231
J9874_01109	1.02079	223
J9874_01110	3.84462	275
J9874_01111	12.6171	936
J9874_01112	865.693	9940
J9874_01113	7.05593	649.495
J9874_01114	7.81528	530.505
J9874_01115	16.8483	14
J9874_01116	10.2779	2048.52
J9874_01117	9.95964	769.479
J9874_01118	9.2313	645
J9874_01119	6.35852	815
J9874_01120	4.16608	163
J9874_01121	2.73585	31
J9874_01122	1.18741	91
J9874_01123	13.4528	459.727
J9874_01124	6.08094	643.273
J9874_01125	0.662114	231
J9874_01126	11.1513	928
J9874_01127	1.10887	93
J9874_01128	1.19872	131
J9874_01129	2.24684	244
J9874_01130	7.69677	284
J9874_01132	15.4166	917.722
J9874_01133	6.87465	840.651
J9874_01134	10.5038	718.627
J9874_01135	5.34689	403
J9874_01136	4.20215	284
J9874_01137	11.1884	2022
J9874_01138	6.06616	409
J9874_01139	3.27515	445
J9874_01140	0.168208	7
J9874_01141	0	0
J9874_01142	0.811819	38
J9874_01143	0.98348	89.671
J9874_01144	0.611578	54.329
J9874_01145	0.357941	19
J9874_01146	1.55217	101
J9874_01147	1.4647	131.569
J9874_01148	1.17417	55.431
J9874_01149	0.179386	9
J9874_01150	0.277318	20
J9874_01151	0.561429	38
J9874_01152	0.213773	14
J9874_01153	5.11737	328
J9874_01154	2.79356	574
J9874_01155	0.48289	65
J9874_01156	0.317748	24
J9874_01157	1.81524	138
J9874_01158	12.0756	833
J9874_01159	2.16161	204
J9874_01160	7.086	963
J9874_01161	1.71603	7
J9874_01162	9.20623	1381
J9874_01163	7.17999	686
J9874_01164	21.0727	418
J9874_01165	36.4719	135
J9874_01166	4.26013	1180
J9874_01167	0.34483	14
J9874_01168	9.60124	889
J9874_01169	40.6058	583
J9874_01170	2.92365	128
J9874_01171	2.44652	191
J9874_01172	58.1111	2842
J9874_01173	1.58448	107
J9874_01174	1.64263	146
J9874_01176	22.2252	1138
J9874_01177	255.494	9411
J9874_01178	11.2274	572.056
J9874_01179	144.875	1181.94
J9874_01180	6.47425	126.998
J9874_01181	5.20173	870.002
J9874_01182	5.92764	828
J9874_01183	28.9008	885
J9874_01184	29.3218	349
J9874_01185	69.406	4144.3
J9874_01186	2326.93	16589.7
J9874_01187	1166.59	5913
J9874_01188	6.37641	292.999
J9874_01189	65.4774	826.001
J9874_01190	21.3093	1984
J9874_01191	16.1532	935
J9874_01192	1535.9	10620
J9874_01193	32.3159	114.734
J9874_01194	15.9359	84.266
J9874_01195	38.718	5529.69
J9874_01196	181.284	5636
J9874_01197	57.2316	2114
J9874_01198	33.6774	318
J9874_01199	21.1855	895.469
J9874_01200	54.7407	1254.98
J9874_01201	512.504	7803.49
J9874_01202	125.455	10146.3
J9874_01203	670.455	14660.8
J9874_01204	90.7546	7594.2
J9874_01205	273.237	6162
J9874_01206	26.8446	3253.03
J9874_01207	49.4413	2227.45
J9874_01208	35.1317	3054.58
J9874_01209	39.0474	5480.73
J9874_01210	88.3982	1015
J9874_01211	11.0396	205
J9874_01212	4.41265	6
J9874_01213	11.1478	32
J9874_01214	33.6034	998
J9874_01215	8.99722	70.004
J9874_01216	6.95048	156.996
J9874_01217	6.61898	76
J9874_01218	42.8356	4852
J9874_01219	35.2242	1135.2
J9874_01220	114.171	1336.8
J9874_01221	17368.2	83967.8
J9874_01222	34.6985	611
J9874_01223	50.0556	858
J9874_01224	10.0348	868
J9874_01225	47.8134	549
J9874_01226	23.7913	257
J9874_01227	58.9789	84
J9874_01228	17.8483	985
J9874_01229	8.56574	55
J9874_01230	33.4263	391.381
J9874_01231	17.5639	385.084
J9874_01232	11.887	787.535
J9874_01233	18.8851	2046
J9874_01234	3341.55	32310
J9874_01235	156.693	1384
J9874_01236	18.2892	192
J9874_01237	16.599	240
J9874_01238	37.6038	1077
J9874_01239	21.2042	2505
J9874_01240	521.366	6065.16
J9874_01241	203.568	3803.28
J9874_01242	91.7012	6928.55
J9874_01243	9675.46	490523
J9874_01244	91.6378	5697.66
J9874_01245	26.8685	1984.15
J9874_01246	48.1846	3049.3
J9874_01247	86.2313	2826.7
J9874_01248	17.8369	1559
J9874_01249	60.1479	2679.43
J9874_01250	13.9322	606.139
J9874_01251	13.0979	550.428
J9874_01252	1.68779	112
J9874_01253	2.83179	156.743
J9874_01254	51.8842	19487
J9874_01255	29.7966	3619
J9874_01256	1.1744	61
J9874_01257	1.07207	108.55
J9874_01258	1.32412	142.45
J9874_01259	864.866	68208
J9874_01260	0.836826	19
J9874_01261	3.85699	42.538
J9874_01262	3.25662	261.462
J9874_01263	14.3495	1795
J9874_01264	7.91468	169
J9874_01265	0.863045	26
J9874_01266	63.1349	62
J9874_01267	23.9161	613
J9874_01268	11.6716	304.999
J9874_01269	2.70032	362.001
J9874_01270	3.02756	270
J9874_01271	4.79998	389
J9874_01272	7.00833	9
J9874_01273	8.20604	189
J9874_01274	11.2539	495
J9874_01275	2.13247	176
J9874_01276	71.3536	760
J9874_01277	34.7015	270
J9874_01278	45.9244	2441.87
J9874_01279	22.3045	2819.13
J9874_01280	1697.86	19751.5
J9874_01281	431.119	16775.5
J9874_01282	64.3108	4390.74
J9874_01283	43.9484	2903.19
J9874_01284	49.3705	10856.8
J9874_01285	219.106	6503.23
J9874_01286	5.27342	711
J9874_01287	1.47915	222
J9874_01288	9.93509	1330
J9874_01289	42.1959	3827.33
J9874_01290	32.6613	3137.83
J9874_01291	128.371	2570.05
J9874_01292	263.695	11387.8
J9874_01293	26.3433	2591
J9874_01294	27.5994	4665.85
J9874_01295	38.877	820.148
J9874_01296	33.6421	4659
J9874_01297	301.164	637
J9874_01298	16.3823	481
J9874_01299	9.02596	812
J9874_01300	76.1487	3441
J9874_01301	4177.83	39449.4
J9874_01302	25.2975	1233
J9874_01303	33.5578	2949
J9874_01304	10.1179	834.525
J9874_01305	9.15862	517.475
J9874_01306	7.04004	494.996
J9874_01307	10.8414	458.004
J9874_01308	35.7572	5419.26
J9874_01309	69.652	1670.74
J9874_01310	26.2028	1396.91
J9874_01311	33.777	1200.09
J9874_01312	8.43219	293.302
J9874_01313	14.9052	1024.7
J9874_01314	25.6434	990.446
J9874_01315	29.8411	1618.55
J9874_01316	18.6229	986.617
J9874_01317	27.6752	2863.38
J9874_01318	12.9732	918
J9874_01319	28.2344	3392
J9874_01320	27.9225	3227
J9874_01321	11.6202	582
J9874_01322	3.24669	375
J9874_01323	33.3119	461.373
J9874_01324	83.5081	3543.63
J9874_01325	28.2364	5190.23
J9874_01326	9.52932	435.092
J9874_01327	62.4923	476.908
J9874_01328	26.3217	332.644
J9874_01329	23.747	1267.52
J9874_01330	126.004	1465.83
J9874_01331	2.87782	25
J9874_01332	10.4302	403
J9874_01333	24.4859	2029
J9874_01334	10.6915	1172
J9874_01335	14.6927	253
J9874_01336	9.43672	297
J9874_01337	1.87629	355
J9874_01338	20.0901	4693.35
J9874_01339	7.81046	622.649
J9874_01340	13.1662	423
J9874_01341	304.97	9524.74
J9874_01342	40.4936	5879.26
J9874_01343	133.588	5952
J9874_01344	1.98186	224
J9874_01345	8.36904	301
J9874_01346	33.89	2024
J9874_01347	24.7199	183
J9874_01348	18.4346	254.011
J9874_01349	5.70911	483.989
J9874_01350	1816.49	10703
J9874_01351	3.90196	472
J9874_01352	10.9358	320
J9874_01353	7.16543	170
J9874_01354	20.7064	1042.21
J9874_01355	15.1575	943.787
J9874_01356	8.15666	603
J9874_01357	8.47209	982
J9874_01358	9.77949	1114
J9874_01359	45.5885	4850
J9874_01360	42.5094	2000.76
J9874_01361	11.0805	1602.24
J9874_01362	13.4416	101
J9874_01363	24.9309	383
J9874_01364	15.3035	163
J9874_01365	72.0202	282.902
J9874_01366	7.52862	1393.1
J9874_01367	26.5254	1052.99
J9874_01368	49.3632	1737.01
J9874_01369	22.4768	2856
J9874_01370	9.72555	727
J9874_01371	127.72	2583.22
J9874_01372	105.578	7407.07
J9874_01373	59.272	2883.71
J9874_01374	11.2169	111
J9874_01375	28.9979	2146.09
J9874_01376	96.5079	4066.07
J9874_01377	81.2799	1546.85
J9874_01378	20.39	672
J9874_01379	21.5601	1133
J9874_01380	48.6438	5051
J9874_01381	111.239	12466.7
J9874_01382	50.0549	3627.32
J9874_01383	3.89563	303
J9874_01384	8.04707	761
J9874_01385	661.042	5032.15
J9874_01386	13.3235	1500.85
J9874_01387	40.5424	1414
J9874_01388	163.92	12553.1
J9874_01389	99.0088	15957.9
J9874_01390	131.134	5155
J9874_01391	17.1814	799
J9874_01392	32.1593	2171.15
J9874_01393	832.09	53985.6
J9874_01394	445.149	13243.6
J9874_01395	175.445	1802.43
J9874_01396	15.4245	659.247
J9874_01397	20.6012	1637.75
J9874_01398	14.2581	1887
J9874_01399	17.6613	428
J9874_01400	10.584	1643.45
J9874_01401	111.747	928.552
J9874_01402	3.91524	183
J9874_01403	56.0713	50.828
J9874_01405	25.0001	1198
J9874_01406	11.4145	206
J9874_01407	79.1657	4186
J9874_01408	124.58	6478
J9874_01409	79.03	2913.87
J9874_01410	40.4675	3385.13
J9874_01411	74.918	4596
J9874_01412	531.758	7771
J9874_01413	10.9195	482
J9874_01414	335.335	75044
J9874_01415	29.2344	1125
J9874_01416	41.9272	5329
J9874_01417	123.68	14518.8
J9874_01418	48.2698	2187.98
J9874_01419	31.9663	2274.67
J9874_01420	86.7481	5905.79
J9874_01421	36.7089	3119.79
J9874_01422	19.0242	266
J9874_01423	11.3991	1428
J9874_01424	250.576	1060
J9874_01425	167.823	1987.69
J9874_01426	0.854515	46
J9874_01427	28.3576	639
J9874_01428	10.4971	1085
J9874_01429	15.6736	418.427
J9874_01430	20.8924	769.573
J9874_01431	47.043	1868
J9874_01432	7087.8	81383
J9874_01433	10.4666	616.615
J9874_01434	11.1448	1199.95
J9874_01435	4.84158	667.415
J9874_01436	2.03952	127.015
J9874_01437	1.02966	29
J9874_01438	0.471409	64
J9874_01439	98.8321	5304.68
J9874_01440	41.8801	1409.32
J9874_01441	61.5851	2413
J9874_01442	4.06748	638
J9874_01443	19.1167	1313
J9874_01444	8.20072	482.71
J9874_01445	5.01013	193.29
J9874_01446	67.1698	4999
J9874_01447	68.0284	555
J9874_01448	36.3618	7583
J9874_01449	16.305	967
J9874_01450	67.647	15141
J9874_01451	45.3833	1147
J9874_01452	14.8912	655
J9874_01453	162.917	1858.33
J9874_01454	33.7433	2647.67
J9874_01455	17.1069	783.345
J9874_01456	48.6401	682.655
J9874_01457	21564.9	138467
J9874_01458	2.45257	126
J9874_01459	2.35296	184
J9874_01460	25.1665	1156
J9874_01461	9.24254	1589
J9874_01462	36.2062	465.419
J9874_01463	11.8346	1805.58
J9874_01464	17.9655	2974
J9874_01465	92.9361	18130
J9874_01466	7.75	1047
J9874_01467	198.926	2923
J9874_01468	12.9372	691
J9874_01469	19.3257	353
J9874_01470	30.3631	4156.27
J9874_01471	140.942	1575.73
J9874_01472	950.441	4236
J9874_01473	107.503	1210
J9874_01474	209.511	1551
J9874_01475	6.44326	55
J9874_01476	91.5311	242
J9874_01477	4.0579	282
J9874_01478	1.58265	139
J9874_01479	64.7731	743.733
J9874_01480	51.2969	2572.27
J9874_01481	32.9246	1863.02
J9874_01482	6.63559	538.983
J9874_01483	5.91665	594.346
J9874_01484	9.84991	693.654
J9874_01485	26.8192	3587
J9874_01486	4.9325	362
J9874_01487	34.3514	1516.81
J9874_01488	8.08962	60.326
J9874_01489	4.67137	114.868
J9874_01490	61.4922	501.675
J9874_01491	8.4751	894.77
J9874_01492	15.3013	1038.56
J9874_01493	19.3351	2545
J9874_01494	157.872	3268
J9874_01495	26.6314	2002
J9874_01496	8.84616	453
J9874_01497	4.43077	711
J9874_01498	2.15805	161
J9874_01499	589.171	2629
J9874_01500	24.4569	2219
J9874_01501	21.3861	2248
J9874_01502	149.318	2084
J9874_01503	116.056	1166
J9874_01504	41.0752	3412
J9874_01505	15.4134	2993.54
J9874_01506	15.2937	78.56
J9874_01507	19.7964	327.44
J9874_01508	7.81642	349
J9874_01509	9.90626	3801
J9874_01510	40.3508	2272
J9874_01511	2.09021	24
J9874_01512	10.3623	1296
J9874_01513	10.2277	966
J9874_01514	18.895	898
J9874_01515	62.4001	954
J9874_01516	3.51313	413
J9874_01517	10.5181	956
J9874_01518	24.6302	3742.08
J9874_01519	71.1164	5382.92
J9874_01520	76.0285	4382
J9874_01521	822.665	41142.1
J9874_01522	60.7892	1477
J9874_01523	9.047	565
J9874_01524	8.17881	656
J9874_01525	58.0604	8933
J9874_01526	16.8261	2854
J9874_01527	5.8039	343
J9874_01528	0.620231	58
J9874_01529	3.59889	171
J9874_01530	7.17759	677
J9874_01531	10.7983	1423
J9874_01532	0.894565	69
J9874_01533	0.468341	57
J9874_01534	0.786609	70
J9874_01535	2.20879	276
J9874_01536	1.31524	72
J9874_01537	1.6648	91.996
J9874_01538	2.64963	141.004
J9874_01539	1.0458	114
J9874_01540	0.617704	94
J9874_01541	2.30431	154
J9874_01542	12.7553	175
J9874_01543	10.5857	652
J9874_01544	27.0841	235.284
J9874_01545	20.5488	257.716
J9874_01546	9.13311	709
J9874_01547	13.3248	582
J9874_01548	9.72163	47
J9874_01549	3.15957	326
J9874_01550	44.058	1125
J9874_01551	12.9568	768
J9874_01552	4.16739	69
J9874_01553	1.60418	42
J9874_01554	1.92001	19
J9874_01555	21.5268	3972.34
J9874_01556	13.7227	3482.17
J9874_01557	10.3688	1098.49
J9874_01558	30.9907	117
J9874_01559	103.465	594
J9874_01560	123.827	7071.63
J9874_01561	1.5017	63
J9874_01562	6.83889	661
J9874_01563	1.07961	80
J9874_01564	3.94388	750
J9874_01565	7.62331	446
J9874_01566	1.02791	60.266
J9874_01567	3.0562	34.734
J9874_01568	0.547889	60
J9874_01569	3.0935	222
J9874_01570	2.11807	20
J9874_01571	2.07175	50
J9874_01572	3.93753	170
J9874_01573	16.7018	461.138
J9874_01574	53.2153	5881.86
J9874_01575	0.744434	51
J9874_01576	10.0041	908
J9874_01577	14.5008	1084
J9874_01578	1.69835	108
J9874_01579	0.091913	10.27
J9874_01580	0.260887	21.73
J9874_01581	0.253953	9
J9874_01582	1.00411	46.397
J9874_01583	1.28842	67.603
J9874_01584	0.477989	44
J9874_01585	273.334	2372
J9874_01586	482.622	8284
J9874_01587	1.33489	95
J9874_01588	0.864715	80
J9874_01589	1.15801	88
J9874_01590	0.964337	20
J9874_01591	2.76418	78
J9874_01592	1.72194	174
J9874_01593	14.4655	799.687
J9874_01594	7.44545	399.313
J9874_01595	1.81472	75
J9874_01596	1.98959	87
J9874_01597	5.50581	1091
J9874_01598	1340.87	22423
J9874_01599	22.2787	680
J9874_01600	2.02768	34
J9874_01601	5.10329	313.609
J9874_01602	2.38474	106.391
J9874_01603	0.306451	33
J9874_01604	1.16613	65
J9874_01605	1.35203	60
J9874_01606	0.615965	33.519
J9874_01607	2.94807	511.237
J9874_01608	1.37629	186.244
J9874_01609	1.17626	96
J9874_01610	0.8612	64
J9874_01611	9.98321	1614
J9874_01612	34.2499	944
J9874_01613	4.06604	252
J9874_01614	2.08738	169
J9874_01615	0.332186	32
J9874_01616	2.7267	314
J9874_01617	2.93299	356.003
J9874_01618	4.31339	420.997
J9874_01619	15.719	466.243
J9874_01620	68.6211	1617.76
J9874_01621	422.334	989
J9874_01622	0.580384	47
J9874_01623	0.142842	13
J9874_01624	8.12925	786.558
J9874_01625	18.036	799.442
J9874_01626	0.783912	76
J9874_01627	19.6885	3129
J9874_01628	4.48659	204.551
J9874_01629	4.21317	986.118
J9874_01630	2.35832	261.332
J9874_01631	4.97993	501
J9874_01632	8.64977	430
J9874_01633	5.10484	59
J9874_01634	77.557	1363.03
J9874_01635	1991.24	23890
J9874_01636	8.07558	755
J9874_01637	4.78015	295.563
J9874_01638	3.47759	207.437
J9874_01639	3.87801	181
J9874_01640	8.74483	714
J9874_01641	46.8567	1757
J9874_01642	5.07441	451
J9874_01643	1.44108	76
J9874_01644	2.18634	201
J9874_01645	3.24246	204
J9874_01646	44.6342	4140
J9874_01647	13.548	1930
J9874_01648	25.7678	2448
J9874_01649	19.3219	1315
J9874_01650	3317.85	9524
J9874_01651	7.28331	944
J9874_01652	78.7993	5702
J9874_01653	5.95265	490
J9874_01654	1.23008	78
J9874_01655	0.501129	68
J9874_01656	0.819309	47
J9874_01657	0.525918	87
J9874_01658	3.39065	355
J9874_01659	5.2465	341
J9874_01660	3.89631	303
J9874_01661	2.57305	298
J9874_01662	11.5172	782
J9874_01663	7.70395	66
J9874_01664	26.8346	789
J9874_01665	9.91792	300.281
J9874_01666	5.39543	314.217
J9874_01667	6.16817	1716.62
J9874_01668	6.42429	371.884
J9874_01669	9.54939	496
J9874_01670	15.4161	687.004
J9874_01671	8.38601	420.997
J9874_01672	30.5097	3075
J9874_01673	36.0346	1555.95
J9874_01674	11.9477	843.286
J9874_01675	44.932	3844.72
J9874_01676	37.7024	1143
J9874_01677	9.78663	118.302
J9874_01678	11.275	854.698
J9874_01679	152.513	4857
J9874_01680	87.5532	2083
J9874_01681	51.67	1261.37
J9874_01682	56.3403	1475.93
J9874_01683	26.607	2107.7
J9874_01684	143.696	1185
J9874_01685	1.97785	68
J9874_01686	4.03834	304.046
J9874_01687	100.285	2071.95
J9874_01688	18.8141	793
J9874_01689	579.703	6700.02
J9874_01690	31.5511	1276
J9874_01691	1307.72	1383
J9874_01692	6.29023	593
J9874_01693	4.55796	275
J9874_01694	32.636	2332
J9874_01695	23.5742	1945
J9874_01696	166.37	8116
J9874_01697	6.57785	795
J9874_01698	167.28	139
J9874_01699	0	0
J9874_01701	92.3913	8905
J9874_01702	186473	2.20636e+06
J9874_01703	13.5355	856.43
J9874_01704	90.5971	1397.57
J9874_01705	27.7308	2803.49
J9874_01706	67.2954	5932.27
J9874_01707	41.105	2057.11
J9874_01708	30.1277	4065.49
J9874_01709	82.2405	1772.63
J9874_01710	10.0457	217
J9874_01711	6.46662	1880
J9874_01712	26.6331	2472
J9874_01713	17.0867	3735
J9874_01714	6.79999	389
J9874_01715	10.8575	1148
J9874_01716	26.8176	2579
J9874_01717	12.2756	506.996
J9874_01718	21.9929	439
J9874_01719	26.2011	1127
J9874_01720	27.5126	607.665
J9874_01721	16.4896	849.335
J9874_01722	6.11934	86
J9874_01723	380.107	10656
J9874_01724	32.0781	5399.16
J9874_01725	11.8995	665.851
J9874_01726	1463.29	17022.8
J9874_01727	1266.27	6695.81
J9874_01728	1238.31	36969.9
J9874_01729	135.341	18788.9
J9874_01730	5.17519	116
J9874_01731	0	0
J9874_01732	96.5586	1115.99
J9874_01733	2.4069	2
J9874_01734	1.65836	9
J9874_01735	5133.86	22881
J9874_01736	96.3281	3009
J9874_01737	102.206	1389.81
J9874_01738	74.8751	3841.19
J9874_01739	24.0476	851
J9874_01740	3.886	183
J9874_01741	1.92029	102.544
J9874_01742	1.98491	137.456
J9874_01743	2.30309	87
J9874_01744	3.51755	340
J9874_01745	57.0765	11070
J9874_01746	5.13044	113
J9874_01747	9197.29	106994
J9874_01748	3.98423	157
J9874_01749	1.50243	104
J9874_01750	44.5384	2341
J9874_01751	10.6674	651
J9874_01752	146.665	11613
J9874_01753	62.4246	1290
J9874_01754	15.9378	1176.99
J9874_01755	28.9824	3217.47
J9874_01756	24.1865	3120.34
J9874_01757	20.9651	1972.09
J9874_01758	35.4276	3450.12
J9874_01759	22.795	1977.66
J9874_01760	15.5835	1470.89
J9874_01761	104.342	370.454
J9874_01762	4.66656	473
J9874_01763	23.4873	1340
J9874_01764	26.4781	6302.19
J9874_01765	23.5972	9581.81
J9874_01766	0.172403	9
J9874_01767	0.056167	3
J9874_01768	0.081882	8
J9874_01769	1.01955	181
J9874_01770	31.1337	800
J9874_01771	16.7587	1871
J9874_01772	13.3373	2549.21
J9874_01773	27.0579	1254.79
J9874_01774	19.2839	2264.34
J9874_01775	13.1294	1349.64
J9874_01776	14.0834	1090.02
J9874_01777	12.3109	1325
J9874_01778	38.642	2123
J9874_01779	1544.86	18702.4
J9874_01780	21.0041	1577
J9874_01781	20.5283	1349.22
J9874_01782	39.7302	2193.39
J9874_01783	88.0876	1031.4
J9874_01784	8.81754	504.303
J9874_01785	16.7641	1455.7
J9874_01786	117.916	11440
J9874_01787	9.04799	340.258
J9874_01788	98.9286	5645.91
J9874_01789	51.6023	3855.68
J9874_01790	3.38144	268
J9874_01791	2515.5	26413
J9874_01792	6.32721	260
J9874_01793	24.8385	1891
J9874_01794	4.99202	43
J9874_01795	0.852409	88
J9874_01796	2.43342	62
J9874_01797	1.96631	282.005
J9874_01798	1.49606	44.608
J9874_01799	0.947794	30.387
J9874_01800	0.710098	20
J9874_01801	1.00125	28
J9874_01802	0.687841	60.001
J9874_01803	0.904565	137.999
J9874_01804	1.81237	249
J9874_01805	1.37792	398
J9874_01806	1.71309	98
J9874_01807	1.6836	23
J9874_01808	2.49399	631.375
J9874_01809	3.90307	156.603
J9874_01810	0.854062	4
J9874_01811	1.12071	52.328
J9874_01812	1.33917	6.272
J9874_01813	4.24679	168.423
J9874_01814	3.61984	43
J9874_01815	1.88996	70
J9874_01816	2.09016	108.419
J9874_01817	2.33198	394.581
J9874_01818	1.55153	402
J9874_01819	3.99086	41
J9874_01820	24.738	759
J9874_01821	1.3242	195
J9874_01822	2.01493	98.343
J9874_01823	2.1703	221.381
J9874_01824	2.73106	352.276
J9874_01825	1.40657	42
J9874_01826	26.8556	815
J9874_01827	2.21424	103
J9874_01828	3.30949	9
J9874_01829	32.6594	1425.88
J9874_01830	135.602	5352.12
J9874_01831	95.8878	5610
J9874_01832	13.0144	476
J9874_01833	24.8264	1130
J9874_01834	19.7893	660
J9874_01835	61.525	488
J9874_01836	2.62025	149
J9874_01837	0.870245	51
J9874_01838	0.614749	50
J9874_01839	5.80818	1012
J9874_01840	47.3265	4402
J9874_01841	45.6407	5260
J9874_01842	305.506	6687.05
J9874_01843	159.844	30901.7
J9874_01844	41.9827	4410.21
J9874_01845	73.3179	4801.16
J9874_01846	104.917	10482
J9874_01847	149.156	13940
J9874_01848	82.8072	8316
J9874_01849	77.7432	12216
J9874_01850	1.76649	105
J9874_01851	1.45532	90.103
J9874_01852	1.30022	90.897
J9874_01853	2.64348	195
J9874_01854	2.30731	317.211
J9874_01855	5.47515	627.789
J9874_01856	79.0601	430
J9874_01857	3.30602	445
J9874_01858	0.848861	29
J9874_01859	3.53748	129
J9874_01860	94.4717	2758.02
J9874_01861	33.0929	339.979
J9874_01862	19.5273	269
J9874_01863	7.48774	442
J9874_01864	23.7287	1590
J9874_01865	17.7147	822
J9874_01866	17.9843	1074.77
J9874_01867	20.9576	1294.23
J9874_01868	9.97956	1832
J9874_01869	0.779424	147
J9874_01870	0.596904	93
J9874_01871	1633.32	13325.2
J9874_01872	2043.58	12511.5
J9874_01873	7.15904	531
J9874_01874	5.01317	937
J9874_01875	19.2724	527
J9874_01876	6.75454	728
J9874_01877	9.03553	842
J9874_01878	2.43019	96
J9874_01879	4.35886	207
J9874_01880	24.0971	1728.58
J9874_01881	8.05177	597.416
J9874_01882	10.8291	237.209
J9874_01883	14.6003	312.791
J9874_01884	1240.33	5528
J9874_01885	72.8354	1165.47
J9874_01886	27.0322	1155.53
J9874_01887	1623.74	9322
J9874_01888	2094.54	17088
J9874_01889	288.99	1766
J9874_01890	813.391	18723
J9874_01891	19.7398	330
J9874_01892	350.847	3259.89
J9874_01893	46.6243	3506.11
J9874_01894	36.0092	2177.06
J9874_01895	2634.93	15923.5
J9874_01896	6.25103	590
J9874_01897	16.8967	274
J9874_01898	1.71009	11
J9874_01899	171.041	2089
J9874_01900	131.953	309
J9874_01901	68.8734	5775
J9874_01902	8.18996	479.996
J9874_01903	5.42635	183.004
J9874_01904	34.4942	2715.55
J9874_01905	34.7713	1245.13
J9874_01906	17.2669	2264.32
J9874_01907	11.7822	592
J9874_01908	10.2497	1181.6
J9874_01909	24.2265	2452.41
J9874_01910	3.23889	89
J9874_01911	32.9941	3296
J9874_01912	6.04572	311
J9874_01913	3.92407	328
J9874_01914	2.66532	382
J9874_01915	4.83762	431.975
J9874_01916	4.02657	243.027
J9874_01917	8.67553	378.999
J9874_01918	13.6663	1079
J9874_01919	12.8935	822
J9874_01920	10.9304	1120.1
J9874_01921	10.3135	608.566
J9874_01922	7.19706	548.334
J9874_01923	451.766	3989.94
J9874_01924	17.8869	7032.06
J9874_01925	12.2006	550
J9874_01926	3.9779	443
J9874_01927	0	0
J9874_01928	10.7486	845
J9874_01929	13.1275	673.88
J9874_01930	40.6705	1789.93
J9874_01931	79.9395	1330.19
J9874_01932	48.3519	1079
J9874_01933	0.619837	93
J9874_01934	5.75686	546
J9874_01935	99.1491	9091.74
J9874_01936	4.96778	302
J9874_01937	6.97547	415.997
J9874_01938	10.0196	540.368
J9874_01939	4.04782	438.634
J9874_01940	3.0202	215
J9874_01941	37.5438	3305.01
J9874_01942	3574.53	26462
J9874_01943	147.726	5916.65
J9874_01944	45.3606	2628.49
J9874_01945	41.1931	2600.9
J9874_01946	48.9312	3012.39
J9874_01947	4026.58	16425.1
J9874_01948	498.115	17701.4
J9874_01949	8.99752	286
J9874_01950	20.0622	1535
J9874_01951	25.3774	6321
J9874_01952	150.805	9788.79
J9874_01953	120.405	14480.2
J9874_01954	123.787	7213.74
J9874_01955	79.1258	5924.03
J9874_01956	48.836	2036.62
J9874_01957	376.204	19654.6
J9874_01958	174.149	10097.4
J9874_01959	109.54	10812.8
J9874_01960	56.5923	2806.96
J9874_01961	185.174	2952.24
J9874_01962	159.03	2507.88
J9874_01963	44.2824	2217.29
J9874_01964	142.969	1630.79
J9874_01965	760.828	12158.9
J9874_01966	2.45608	362
J9874_01967	33.4215	2134.57
J9874_01968	24.7168	936.858
J9874_01969	20.7514	465.576
J9874_01970	390.645	20141
J9874_01971	11.1672	294
J9874_01972	5.21279	469
J9874_01973	11.9724	139
J9874_01974	337.509	3797
J9874_01975	8367.36	77657.7
J9874_01976	16.7148	1444
J9874_01977	9.35323	879
J9874_01978	72.5966	1626.28
J9874_01979	156.442	5139.72
J9874_01980	8.84044	965
J9874_01981	8.44421	822
J9874_01982	13.9938	916
J9874_01983	21.122	866
J9874_01984	3.51044	892
J9874_01985	1.08439	286
J9874_01986	64.8934	2693
J9874_01987	6.89361	63
J9874_01988	64.2238	10720.2
J9874_01989	97.9423	11290.8
J9874_01990	15.3952	1022
J9874_01991	7.46969	1009.06
J9874_01992	29.7943	1037.94
J9874_01993	7.8989	787
J9874_01994	67.6489	307
J9874_01995	9.17478	1061.09
J9874_01996	7.62212	377
J9874_01997	24.2174	664.508
J9874_01998	57.5902	6823.09
J9874_01999	32.2875	822.888
J9874_02000	7.91816	1279.09
J9874_02001	25.9955	885.426
J9874_02002	12.8471	251.001
J9874_02003	7.00053	981.377
J9874_02004	54.3397	811.673
J9874_02005	13.0218	1460.92
J9874_02006	11.7905	365.489
J9874_02007	47.716	1010.35
J9874_02008	8.75164	128.006
J9874_02009	20.0042	1173.84
J9874_02010	20.0748	1341.8
J9874_02011	52.881	983
J9874_02012	9.38798	851.226
J9874_02013	17.2012	1443.77
J9874_02014	6.89619	718.249
[truncated: 2,052 more rows]

## Sheet: AR-B-NB-2
Supplementary Table S17e. Transcript quantification (raw reads count) results for samples used in the plant-bacteria interactions assay (strain AR, treated, rep 2)
Name	TPM	NumReads
J9874_00001	52.0279	2675.39
J9874_00002	67.6767	4109.61
J9874_00003	8.97395	1110
J9874_00004	84.8799	12368
J9874_00005	9.79557	325
J9874_00006	9.517	625
J9874_00007	47.4296	1173
J9874_00008	24.1479	521
J9874_00009	5.67958	283
J9874_00010	18.7713	1225
J9874_00011	28.7468	1241
J9874_00012	32.8126	1648
J9874_00013	2.26928	144.526
J9874_00014	6.89616	210.474
J9874_00015	4.42678	175
J9874_00016	20.5634	431
J9874_00017	19.5695	303
J9874_00018	16.3939	3064
J9874_00019	58.2017	1141
J9874_00020	24.1393	780
J9874_00021	33.2692	874
J9874_00022	9.27123	570
J9874_00023	3321.97	15723
J9874_00024	4.22623	153
J9874_00025	8.18393	668.031
J9874_00026	0.865547	110.969
J9874_00027	0.272429	37
J9874_00028	0.680908	36
J9874_00029	2.37426	103
J9874_00030	3.17308	270
J9874_00031	7.71835	264
J9874_00032	3.62895	153
J9874_00033	3.3053	162
J9874_00034	7.01789	431.348
J9874_00035	12.0779	1469.65
J9874_00036	12.1994	632.501
J9874_00037	15.7123	737.499
J9874_00038	9.74061	406
J9874_00039	11.2568	380
J9874_00040	1.46042	167
J9874_00041	93.9974	2409
J9874_00042	19.1685	667
J9874_00043	9.23337	891
J9874_00044	94.2099	955.756
J9874_00045	26.5835	646.758
J9874_00046	10.1611	944.486
J9874_00047	16.5424	1643
J9874_00048	66.9715	1772
J9874_00049	1.91608	163
J9874_00050	1.37847	65
J9874_00051	3.14921	173
J9874_00052	0.605117	50
J9874_00053	0.047913	3
J9874_00054	0.089431	4
J9874_00055	0.240179	13
J9874_00056	398.481	2912
J9874_00057	6.96694	183
J9874_00058	21.124	314
J9874_00059	2.3513	32
J9874_00060	10.1264	305.004
J9874_00061	6.13747	95.996
J9874_00062	2.02244	143
J9874_00063	30.338	2214
J9874_00064	35.8334	49
J9874_00065	1.09749	15
J9874_00066	80.6586	6398
J9874_00067	29.2092	1341.98
J9874_00068	59.7632	2645.99
J9874_00069	75.5015	2583.37
J9874_00070	36.7409	2153.65
J9874_00071	27.2111	1321.67
J9874_00072	59.0761	2050.33
J9874_00073	15.233	2238
J9874_00074	6.44818	909.803
J9874_00075	9.31291	1685.79
J9874_00076	7.74852	108.405
J9874_00077	13.8831	661
J9874_00078	30.4231	2156
J9874_00079	33.5456	120
J9874_00080	53.8858	3893.07
J9874_00081	32.8156	983.599
J9874_00082	21.8091	3053.4
J9874_00083	27.6837	2634.01
J9874_00084	28.9069	4705.99
J9874_00085	19.7283	1793
J9874_00086	44.112	1916
J9874_00087	22.9951	1558
J9874_00088	56.47	2599
J9874_00089	15.61	758
J9874_00090	9.16828	283
J9874_00091	90.1363	11518
J9874_00092	37.2672	236
J9874_00093	7.9999	849
J9874_00094	31.4129	2212.07
J9874_00095	25.6251	3389.93
J9874_00096	819.032	10293
J9874_00097	68.5064	4032
J9874_00098	75.0008	3557
J9874_00099	26.17	1554.73
J9874_00100	17.9624	1466.27
J9874_00101	13.5464	840.896
J9874_00102	17.0733	1118.51
J9874_00103	23.0787	796.599
J9874_00104	3.83312	201
J9874_00105	9.83049	512
J9874_00106	8.24454	517
J9874_00107	2.40787	159
J9874_00108	7.09702	549.601
J9874_00109	6.49338	263.399
J9874_00110	511.99	297
J9874_00111	173.014	92
J9874_00112	248.44	179
J9874_00114	2.02809	5
J9874_00115	31.2358	1475.8
J9874_00116	23.3285	1446.41
J9874_00117	32.5908	1405.97
J9874_00118	27.9138	1440.82
J9874_00119	32.0762	6234
J9874_00120	149.078	663
J9874_00121	38.9739	1655.59
J9874_00122	25.1309	607.409
J9874_00123	10.2376	653
J9874_00124	11.2468	358
J9874_00125	19.0465	2084
J9874_00126	8.15143	417
J9874_00127	13.1435	571
J9874_00128	6.46466	189
J9874_00129	7.76799	127
J9874_00130	21.4495	960
J9874_00131	20.6443	1970.42
J9874_00132	26.3768	489.583
J9874_00133	3.06947	76
J9874_00134	9.28039	1110
J9874_00135	18.8548	546
J9874_00136	10.5944	715
J9874_00137	4.87416	205
J9874_00138	29.8888	611
J9874_00139	3.54637	142
J9874_00140	3.01043	372
J9874_00141	32.1465	1132
J9874_00142	8.66554	380
J9874_00143	2.96111	160
J9874_00144	11.8933	825.184
J9874_00145	49.5464	1544.82
J9874_00146	64.1258	1559.65
J9874_00147	25.8608	2852.35
J9874_00148	370.063	3396.66
J9874_00149	63.8151	1381.99
J9874_00150	18.4341	654.347
J9874_00151	8.51754	217
J9874_00152	97.1308	1732
J9874_00153	32.1816	3077.6
J9874_00154	28.2204	758.398
J9874_00155	13.9013	708
J9874_00156	3.85457	509
J9874_00157	17.551	908
J9874_00158	7.50724	207
J9874_00159	9.15652	741
J9874_00160	24.0516	706
J9874_00161	0	0
J9874_00162	65.8206	35
J9874_00163	31.1413	4532.34
J9874_00164	0	0
J9874_00165	10.0964	103.827
J9874_00166	2.0059	69.173
J9874_00167	1.7779	43
J9874_00168	2.55902	270
J9874_00169	0	0
J9874_00170	3.5256	42
J9874_00171	4.67211	156.507
J9874_00172	2.03657	54.493
J9874_00173	0.532155	16.354
J9874_00174	1.3416	32.646
J9874_00175	2.55948	61
J9874_00176	1.58569	40
J9874_00177	4.83433	325
J9874_00178	0.399278	16
J9874_00179	0.111124	2
J9874_00180	1.79308	118
J9874_00181	0.567653	11
J9874_00182	0.482911	6
J9874_00183	3.70795	19
J9874_00184	1.32037	15
J9874_00185	47.3332	1885
J9874_00186	10.4581	318
J9874_00187	29.1838	1125
J9874_00188	394.924	210
J9874_00189	492.775	333.496
J9874_00190	73.343	39
J9874_00191	99.6712	53
J9874_00192	435.874	25282.1
J9874_00193	138.388	1336.4
J9874_00194	65.1504	1549.6
J9874_00195	147.42	1507.37
J9874_00196	577.424	9570.62
J9874_00197	157.746	2502.52
J9874_00198	196.195	1346.48
J9874_00199	75.2308	15946.8
J9874_00200	128.879	25655.3
J9874_00201	20.6865	74
J9874_00202	5.91634	443
J9874_00203	1.59623	37
J9874_00204	2.43651	313
J9874_00205	45.8203	967
J9874_00206	11.7653	579
J9874_00207	6.15808	669.303
J9874_00208	28.2009	925.099
J9874_00209	31.9583	1085.6
J9874_00210	1705.2	10716
J9874_00211	15.7573	379
J9874_00212	11.8772	618
J9874_00213	9.97757	620
J9874_00214	3.41414	214.293
J9874_00216	11.4038	1709.22
J9874_00217	0	0
J9874_00218	8.20126	307
J9874_00219	7.37645	1380
J9874_00220	1.5029	75
J9874_00221	0.291822	18
J9874_00222	0.29437	13
J9874_00223	0.055367	3
J9874_00224	0.200052	8
J9874_00225	0.216987	12
J9874_00226	15.3821	1141
J9874_00227	1.91951	82
J9874_00228	0.879773	24
J9874_00229	10.093	997
J9874_00230	5.50428	488
J9874_00231	34.0253	2731
J9874_00232	16.0119	2247
J9874_00233	7.69377	1566
J9874_00234	5.72569	802
J9874_00235	2105.41	15785
J9874_00236	6.77181	215.583
J9874_00237	4.60998	184.417
J9874_00238	15.5924	1643
J9874_00239	3.07418	38
J9874_00240	2.20011	122
J9874_00241	3.66768	307.003
J9874_00242	12.0871	731.997
J9874_00243	3.81719	250.331
J9874_00244	14.1952	1222.67
J9874_00245	17.4737	903
J9874_00246	10.776	233.601
J9874_00247	6.36965	266.399
J9874_00248	19.5459	2614
J9874_00249	21.7782	152
J9874_00250	126.355	2019
J9874_00251	3.82215	204
J9874_00252	16783.7	74643
J9874_00253	61.5899	1807
J9874_00254	11.8465	703
J9874_00255	15.6167	580
J9874_00256	68.7019	362
J9874_00257	37.367	1945
J9874_00258	10.1326	1008
J9874_00259	13.046	258.003
J9874_00260	19.2957	344.975
J9874_00261	19.3053	1222.03
J9874_00262	4.85079	401
J9874_00263	26.6222	273.472
J9874_00264	35.7337	268.528
J9874_00265	14.458	646
J9874_00266	6.17312	1243
J9874_00267	49.7671	1407
J9874_00268	17.6418	2085
J9874_00269	5.43758	108
J9874_00270	8.92419	261
J9874_00271	3.22045	116
J9874_00272	14.2261	144
J9874_00273	3.13492	125
J9874_00274	7.62936	302
J9874_00275	11.5276	73
J9874_00276	8.41489	511
J9874_00277	3.65365	78
J9874_00278	5.83376	97
J9874_00279	7.68227	254
J9874_00280	3.39548	220
J9874_00281	7.96372	690
J9874_00282	3.43286	52
J9874_00283	79.9322	1265
J9874_00284	21.5373	1412.31
J9874_00285	12.0234	108.692
J9874_00286	12.9686	1667
J9874_00287	9.2501	541
J9874_00288	2.95069	514
J9874_00289	1.52561	185
J9874_00290	2.06412	55
J9874_00291	3.85076	613
J9874_00292	10.5772	867
J9874_00293	0.732399	7
J9874_00294	1.29813	62
J9874_00295	4.74097	468
J9874_00296	7.49151	507
J9874_00297	1.92129	93
J9874_00298	3.25261	383
J9874_00299	8.62835	420
J9874_00300	6.8949	67
J9874_00301	8.15605	269
J9874_00302	457.56	6873
J9874_00303	10.1349	573
J9874_00304	27.7122	3505
J9874_00305	3.68878	96
J9874_00306	3.59232	201
J9874_00307	0.824142	47
J9874_00308	0.788235	44
J9874_00309	0.341256	20
J9874_00310	0.234651	17
J9874_00311	0.284512	26
J9874_00312	0.47898	19
J9874_00313	0.420872	26
J9874_00314	0.810338	75
J9874_00315	7.31643	648
J9874_00316	4.38822	227
J9874_00317	3.23365	128
J9874_00318	2.02556	99
J9874_00319	4.80763	85
J9874_00320	5.90494	183
J9874_00321	1.97389	193
J9874_00322	11.1807	515
J9874_00323	1.88059	1
J9874_00324	32.2368	908
J9874_00325	2.77794	453
J9874_00326	29.8805	195
J9874_00327	5.70843	339
J9874_00328	85.6293	7210
J9874_00329	15.2438	225
J9874_00330	222.131	1774.64
J9874_00331	181.733	11486.4
J9874_00332	125.924	2196
J9874_00333	28.9565	1099
J9874_00334	198.844	5325
J9874_00335	12.0671	21
J9874_00336	6565.23	12060
J9874_00337	24.4168	425
J9874_00338	11.7252	480
J9874_00339	4.74862	1140
J9874_00340	8.24382	392.003
J9874_00341	12.2961	865
J9874_00342	66.6798	1881
J9874_00343	67.7012	36
J9874_00346	20.4525	1084
J9874_00347	24.1999	1476
J9874_00348	32.0657	571.998
J9874_00349	36.2454	2688
J9874_00350	65.4919	5336.51
J9874_00351	703.666	26787.8
J9874_00352	1193.7	7790.09
J9874_00353	144.589	6992.58
J9874_00354	100.153	6801.33
J9874_00355	144.282	6919.4
J9874_00356	67.1366	269.371
J9874_00357	119.689	9802.63
J9874_00358	110.903	1137
J9874_00359	43.1986	5479
J9874_00360	24.3817	867
J9874_00361	33.1192	2265.15
J9874_00362	23.3801	209
J9874_00363	5.87137	505
J9874_00364	1.79558	46
J9874_00365	124.036	2463.97
J9874_00366	124.624	813.295
J9874_00367	306.512	1540.97
J9874_00368	117.244	1402.77
J9874_00369	65.5603	1457
J9874_00370	41.8797	1032
J9874_00371	11.2587	1152
J9874_00372	15.1374	573
J9874_00373	2817.88	11851
J9874_00374	7.07631	848
J9874_00375	30.6708	2052.28
J9874_00376	18.728	2365
J9874_00377	33.2616	6346.39
J9874_00378	108.698	1440.61
J9874_00379	17.3853	804
J9874_00380	2.7015	80.143
J9874_00381	16.0062	128.857
J9874_00382	13.092	920
J9874_00383	55.5189	2650
J9874_00384	4.98623	438
J9874_00385	33.3198	1139
J9874_00386	49.9547	3065.24
J9874_00387	113.585	2048.76
J9874_00388	1.30351	10
J9874_00389	3.36796	24
J9874_00390	0.783579	5
J9874_00391	0.810043	32
J9874_00392	1.83782	60
J9874_00393	1.38724	97
J9874_00394	1.80788	117
J9874_00395	3.3863	114
J9874_00396	7.56882	790
J9874_00397	5.29844	263
J9874_00398	35.3425	2895.03
J9874_00399	62.7028	1032.57
J9874_00400	37.3647	662.41
J9874_00401	46.5561	932.996
J9874_00402	3.34621	126
J9874_00403	9.08203	558
J9874_00404	12.5653	653
J9874_00405	15.2849	159
J9874_00406	237.044	2281.61
J9874_00407	404.901	3854.82
J9874_00408	126.187	3000.86
J9874_00409	742.032	6977.7
J9874_00410	26.4341	241.686
J9874_00411	19.9745	744.314
J9874_00412	3.64613	116
J9874_00413	1.74259	97
J9874_00414	1.89668	177
J9874_00415	3.55592	214
J9874_00416	4.00045	312
J9874_00417	3.81605	210
J9874_00418	31.6221	1138
J9874_00419	15.2378	671
J9874_00420	9.16391	724
J9874_00421	9.78913	157
J9874_00422	13.405	627
J9874_00423	2.556	313
J9874_00424	2.41952	66
J9874_00425	3.0961	426
J9874_00426	29.5659	374.08
J9874_00427	12.5539	370
J9874_00428	11.0105	66
J9874_00429	0.876486	111
J9874_00430	0.448211	42
J9874_00431	0.450039	49
J9874_00432	3.45358	92
J9874_00433	3.74036	103
J9874_00434	35.6551	659
J9874_00435	45.8568	338
J9874_00436	24.5159	390
J9874_00437	111.562	3080
J9874_00438	8.57649	192
J9874_00439	25.1111	450.902
J9874_00440	27.5714	3261.1
J9874_00441	4.32627	263
J9874_00442	23.0905	784
J9874_00443	27.5772	4708.82
J9874_00444	20.3169	820.272
J9874_00445	165.523	3286.23
J9874_00446	344.179	9360.68
J9874_00447	5.47995	622
J9874_00448	10.8061	1178
J9874_00449	4.85567	326
J9874_00450	1.72622	535
J9874_00451	0.680126	91
J9874_00452	7.625	439
J9874_00453	160.324	3760
J9874_00454	1.53533	227
J9874_00455	1.20473	132
J9874_00456	0.041839	3
J9874_00457	220.268	3913
J9874_00458	1.84164	175
J9874_00459	38.4825	595
J9874_00460	8.78445	1627
J9874_00461	27.4726	250
J9874_00462	3.47805	245
J9874_00463	0.486438	34.299
J9874_00464	1.36717	181.701
J9874_00465	214.054	6653
J9874_00466	0.506284	16
J9874_00467	4.85446	485
J9874_00468	7.27993	402
J9874_00470	3.64238	63
J9874_00471	1.7961	86
J9874_00472	0.439355	30
J9874_00473	10.7342	362
J9874_00474	16.2963	756
J9874_00475	24.3705	560
J9874_00476	7.43404	337
J9874_00477	23.5703	3826.45
J9874_00478	11.5812	569.775
J9874_00479	29.3494	646.775
J9874_00480	0.761439	38
J9874_00481	26.897	591
J9874_00482	35.8023	808.697
J9874_00483	19.1198	836.303
J9874_00484	0	0
J9874_00485	7.03699	1202.31
J9874_00486	12.9621	156.687
J9874_00487	12.516	929.829
J9874_00488	3.28438	147.171
J9874_00489	2.51413	17
J9874_00490	10.6073	146.607
J9874_00491	1.57038	122
J9874_00492	8.08702	152.927
J9874_00493	5.47238	265.073
J9874_00494	1.09542	78
J9874_00495	2.11324	99
J9874_00496	57.2326	166
J9874_00497	1.38733	215
J9874_00498	47.3611	174
J9874_00499	9.56207	852
J9874_00500	9.33467	71
J9874_00501	18.7052	735
J9874_00502	10.9559	1436
J9874_00503	19.9159	358
J9874_00504	1.16736	176
J9874_00505	31.5509	889
J9874_00506	73.5135	5972.53
J9874_00507	53.637	4319.47
J9874_00508	23.0445	1471
J9874_00509	125.613	951
J9874_00510	20.3238	961
J9874_00511	27.987	655.566
J9874_00512	18.2802	248.434
J9874_00513	211.048	5088
J9874_00514	8.99779	608.663
J9874_00515	13.7064	409.337
J9874_00516	25.4923	593.241
J9874_00517	49.9138	1182.76
J9874_00518	14.671	415
J9874_00519	33.0583	367.95
J9874_00520	40.7151	718.05
J9874_00521	17.4058	1276
J9874_00522	27.2173	745
J9874_00523	9.47185	300
J9874_00524	8.79733	241
J9874_00525	19.8945	1237
J9874_00526	6.53257	12
J9874_00527	35.0417	2284
J9874_00528	33.943	3480
J9874_00529	19.2892	760.119
J9874_00530	129.337	1445.88
J9874_00531	24.7853	504
J9874_00532	19.494	1873
J9874_00533	91.8665	6068.17
J9874_00534	94.0741	6595.83
J9874_00535	102.801	7120
J9874_00536	85.6577	3894
J9874_00537	1.37833	23
J9874_00538	58.0769	1364
J9874_00539	16.1453	667
J9874_00540	21.8157	1646
J9874_00541	26.3762	1701
J9874_00542	14.6919	314
J9874_00543	2386.3	15573
J9874_00544	61.5746	1231
J9874_00545	14.3681	1194
J9874_00546	33.3989	1050
J9874_00547	16.7679	805
J9874_00548	106.49	5400.88
J9874_00549	662.974	7523.41
J9874_00550	112.088	22173.2
J9874_00551	4.55136	350
J9874_00552	26.7189	687
J9874_00553	39.2926	829
J9874_00554	32.7614	1422
J9874_00555	32.7893	254
J9874_00556	41.1869	454
J9874_00557	39.7541	610
J9874_00558	17.8868	796.217
J9874_00559	33.0458	693.787
J9874_00560	22.3176	1866
J9874_00561	23.9541	1661.16
J9874_00562	19.3208	1618.84
J9874_00563	4.75153	102
J9874_00564	6.70789	184
J9874_00565	1.38224	63
J9874_00566	1.85209	117
J9874_00567	1.21522	71
J9874_00568	6.49228	104
J9874_00569	1.06826	96
J9874_00570	2.56188	196
J9874_00571	17.4739	116
J9874_00572	11.5628	470
J9874_00573	26.1138	1318
J9874_00574	12.6577	1522
J9874_00575	1.70768	142
J9874_00576	7.28514	802.459
J9874_00577	7.39901	354.541
J9874_00578	16.9986	912
J9874_00579	517.934	3355
J9874_00580	10.0643	252
J9874_00581	371.427	8141.93
J9874_00582	38.2559	4305.07
J9874_00583	20.339	720
J9874_00584	27.215	766
J9874_00585	1.77189	29
J9874_00586	5.61686	83
J9874_00587	4.61049	40
J9874_00588	1.71091	11
J9874_00589	8.97871	1356
J9874_00590	11.2369	1579.46
J9874_00591	11.7627	2042.04
J9874_00592	11.3768	911.5
J9874_00593	10.939	568
J9874_00594	6.30887	383
J9874_00595	33.0689	19.183
J9874_00598	19.6563	1052
J9874_00599	7.42098	293
J9874_00600	12.5501	145
J9874_00601	5.61393	456
J9874_00602	10203.6	49818
J9874_00603	1.59961	66
J9874_00604	7.17561	53
J9874_00605	5.18162	334
J9874_00606	7.72601	256
J9874_00607	16.1323	942
J9874_00608	14.5507	426
J9874_00609	23.1926	492
J9874_00610	5.36688	99.002
J9874_00611	13.6694	334.998
J9874_00612	40.2715	471
J9874_00613	6.05308	506
J9874_00614	19.889	1049
J9874_00615	9.75058	617.995
J9874_00616	7.25947	595.294
J9874_00617	14.4816	566.369
J9874_00618	34.8787	1175.34
J9874_00619	10.7952	716
J9874_00620	12.6724	1798
J9874_00621	73.4565	3974.14
J9874_00622	42.2543	4937.86
J9874_00623	84.4978	3343
J9874_00624	38.2862	3431.24
J9874_00625	259.474	12146.8
J9874_00626	36.4416	1235
J9874_00627	45.4647	595
J9874_00628	8.22687	835
J9874_00629	8.14045	860.245
J9874_00630	22.2955	590.755
J9874_00631	2.45469	182
J9874_00632	1.7618	79
J9874_00633	2.70636	209
J9874_00634	2.28477	49
J9874_00635	4.41889	44
J9874_00636	352.148	3754.98
J9874_00637	10.5772	288.397
J9874_00638	13.7451	284.625
J9874_00639	18.2522	926
J9874_00640	23.0325	872.002
J9874_00641	45.5725	912.998
J9874_00642	364.45	17353.2
J9874_00643	181.702	10987.7
J9874_00644	2.92044	12
J9874_00645	4.24262	212
J9874_00646	5.11282	154
J9874_00647	13.6717	1367
J9874_00648	20.4525	1505
J9874_00649	162.054	1845
J9874_00650	19.4717	572
J9874_00651	44.1127	603
J9874_00652	92.146	3204
J9874_00653	12.089	200
J9874_00654	52.8827	6204
J9874_00655	1631.07	5677
J9874_00656	376.007	309
J9874_00657	56.8878	33
J9874_00660	220.723	3353.33
J9874_00661	82.9447	549.317
J9874_00662	94.5809	7972.35
J9874_00663	410.339	6589.01
J9874_00664	53.0453	2890
J9874_00665	36.1508	1034.01
J9874_00666	196.055	7597
J9874_00667	542.363	3172.41
J9874_00668	151.145	3376.09
J9874_00669	135.025	4245.82
J9874_00670	834.285	5535.69
J9874_00671	13.67	398
J9874_00672	33.0261	2065
J9874_00673	42.1214	1311
J9874_00674	20.1392	954
J9874_00675	51949.4	339022
J9874_00676	221.426	4866
J9874_00677	48.1631	2031
J9874_00678	52.9778	1669
J9874_00679	69.3633	7097
J9874_00680	0	0
J9874_00681	661.967	384
J9874_00682	248.238	132
J9874_00683	18.7934	2723.07
J9874_00685	32.3476	1434
J9874_00686	29.3726	215
J9874_00687	33.6326	2960
J9874_00688	11.417	2082
J9874_00689	2.80705	105
J9874_00690	31.1035	436
J9874_00691	88.9876	3312
J9874_00692	5.58637	361
J9874_00693	6.04143	340
J9874_00694	84.8942	1113
J9874_00695	2.63785	106
J9874_00696	4.51793	201
J9874_00697	0.567925	55
J9874_00698	1.56454	83
J9874_00699	8.15204	380
J9874_00700	1.26919	166
J9874_00701	0.618009	24
J9874_00702	0.531278	11
J9874_00703	45033.4	502322
J9874_00704	14.059	1432
J9874_00705	58.2275	1133
J9874_00706	3.28252	278
J9874_00707	3.645	173
J9874_00708	61.8658	986
J9874_00709	29.0519	390
J9874_00710	3.95135	95
J9874_00711	22.7549	188.642
J9874_00712	13.1198	2153.1
J9874_00713	62.7934	374.261
J9874_00714	25.2767	198.001
J9874_00715	21.5193	1066.69
J9874_00716	35.0864	602.314
J9874_00717	12.7115	453
J9874_00718	37.5425	1844
J9874_00719	2.06865	3
J9874_00720	26.4142	304
J9874_00721	25166.3	9.39632e+06
J9874_00722	219.994	3776
J9874_00723	941.832	8049.5
J9874_00724	292.045	2567.5
J9874_00725	216.295	1422
J9874_00726	19.3563	1299.43
J9874_00727	28.3434	1305.57
J9874_00728	108.723	2066
J9874_00729	18.9595	702
J9874_00730	3817.46	29855
J9874_00731	40.1678	2225
J9874_00732	19.0545	682
J9874_00733	16.2506	1318
J9874_00734	680.436	23835.6
J9874_00735	493.421	8064.39
J9874_00736	72.1154	3497.46
J9874_00737	83.7875	1273.53
J9874_00738	61.1043	4622.55
J9874_00739	23.4933	1486.45
J9874_00740	259.182	6144
J9874_00741	144.003	10387
J9874_00742	64.5057	1581.04
J9874_00743	6.23725	282
J9874_00744	12.1159	382
J9874_00745	201.109	1556
J9874_00746	10.8213	336
J9874_00747	30.6046	741
J9874_00748	18.3771	374
J9874_00749	45.8317	3783
J9874_00750	13.4968	2823
J9874_00751	15.6702	1062.7
J9874_00752	8.36362	630.298
J9874_00753	5.68162	231
J9874_00754	12.4119	949.471
J9874_00755	12.7578	402.721
J9874_00756	7.18114	392.808
J9874_00757	136.758	2111
J9874_00758	93.8961	6745
J9874_00759	4.06266	161
J9874_00760	132.692	7221
J9874_00761	29.9984	836
J9874_00762	8.48842	270
J9874_00763	84.936	2391
J9874_00764	35.7256	938.001
J9874_00765	154.002	1551.82
J9874_00766	12.3422	647.176
J9874_00767	12.3146	954.999
J9874_00768	39.3356	1081
J9874_00769	10.7721	408
J9874_00770	271.393	3548
J9874_00771	19.4661	1167
J9874_00772	177.211	4113.87
J9874_00773	63.5759	2735.6
J9874_00774	73.7205	3278.54
J9874_00775	39.9977	2424.16
J9874_00776	166.21	3058.15
J9874_00777	147.752	7368.75
J9874_00778	26.0682	2111
J9874_00779	2.87525	350
J9874_00780	99.4211	1599.19
J9874_00781	82.7614	4110.81
J9874_00782	10.3332	683
J9874_00783	111.583	7273
J9874_00784	22.5628	1765
J9874_00785	1.32428	49
J9874_00786	4.94306	290
J9874_00787	137.595	966
J9874_00788	27.0152	716.001
J9874_00789	56.6613	5103.65
J9874_00790	28.3133	2548.35
J9874_00791	7.89894	942.948
J9874_00792	9.31601	808.052
J9874_00793	10.2294	318
J9874_00794	17.3854	557.595
J9874_00795	14.4245	899.405
J9874_00796	21.2157	1022
J9874_00797	8.95139	558
J9874_00798	4.29776	261
J9874_00799	11.5492	711
J9874_00800	0.629706	21
J9874_00801	4.22662	101
J9874_00802	5.10893	410
J9874_00803	0.808059	53
J9874_00804	6.33082	161
J9874_00805	164.1	2114
J9874_00806	28.2353	647
J9874_00807	78.6358	2580.01
J9874_00808	79.7	3553.99
J9874_00809	6.64747	285
J9874_00810	34.2734	1647.63
J9874_00811	13.4558	1167.37
J9874_00812	24.6508	771
J9874_00813	359.11	4150.49
J9874_00814	114.318	6050.47
J9874_00815	5.55728	78.043
J9874_00816	5.19383	845
J9874_00817	45.1628	286
J9874_00818	17.5745	1139
J9874_00819	11.2408	193
J9874_00820	18.3422	1330
J9874_00821	6.77273	436
J9874_00822	67.2765	9069.82
J9874_00823	92.3763	3501.18
J9874_00824	16.8307	872
J9874_00825	2.33104	65
J9874_00826	36.1487	393.768
J9874_00827	9.78308	158.232
J9874_00828	12.0365	345
J9874_00829	0.708833	74
J9874_00830	1.90186	79
J9874_00831	1.62193	60
J9874_00832	2.65642	110
J9874_00833	7.00631	245
J9874_00834	8.26767	469
J9874_00835	6.59105	481
J9874_00836	2166.91	34134.7
J9874_00837	259.501	19862.8
J9874_00838	1245.94	7769.6
J9874_00839	24.7967	1058
J9874_00840	9.09293	313
J9874_00841	234.229	9616.01
J9874_00842	9.07759	943.034
J9874_00843	63.545	297.966
J9874_00844	16.6647	609
J9874_00845	1.91833	123
J9874_00846	4519.21	48917
J9874_00847	10.5543	25
J9874_00848	240.715	128
J9874_00849	1559.01	829
J9874_00852	13.3005	1207
J9874_00853	140.365	1197
J9874_00854	12.8106	314
J9874_00855	44.1657	23.485
J9874_00856	36.6996	19.515
J9874_00857	53.303	2110
J9874_00858	26.0881	1184
J9874_00859	2.69467	236
J9874_00860	10.6178	464
J9874_00861	7.23843	325
J9874_00862	31.5759	1599
J9874_00863	34.8564	1062.12
J9874_00864	37.3586	2110.88
J9874_00865	23.0666	480
J9874_00866	24.63	1706
J9874_00867	0.215989	14
J9874_00868	0.174785	13
J9874_00869	8.43436	215.135
J9874_00870	46.4514	823.865
J9874_00871	31.8982	202
J9874_00872	8.82042	436
J9874_00873	1.45827	75
J9874_00874	672.155	5828
J9874_00875	1.71261	10
J9874_00876	8.25281	871
J9874_00877	5381.15	8064
J9874_00878	25.535	383
J9874_00879	127.769	1567
J9874_00880	1719.41	7065
J9874_00881	6.39599	53
J9874_00882	3.76118	2
J9874_00883	583.359	564
J9874_00884	9.6107	242
J9874_00885	9.31074	1398
J9874_00886	4.90755	159
J9874_00887	2.61031	82
J9874_00888	6.02371	198.622
J9874_00889	14.9056	76.378
J9874_00890	2.98316	53
J9874_00891	2.31441	192
J9874_00892	4.69412	153
J9874_00893	8.50139	92
J9874_00894	17.4283	1108
J9874_00895	12.9801	517
J9874_00896	7.97503	746
J9874_00897	239.935	4043
J9874_00898	22.8911	2140.84
J9874_00899	30.7594	3428.17
J9874_00900	69.7014	1235
J9874_00901	6.85351	1431
J9874_00902	6.56636	180
J9874_00903	9.44574	943.884
J9874_00904	11.7324	876.024
J9874_00905	13.3181	494.58
J9874_00906	21.227	594.512
J9874_00907	16.212	337
J9874_00908	140.079	1257
J9874_00909	3.00258	377
J9874_00910	115.622	7076
J9874_00911	4.56971	391
J9874_00912	6.56659	130
J9874_00913	34.1836	1053
J9874_00914	1.47389	122
J9874_00915	0.815979	12
J9874_00916	0.941834	54
J9874_00917	1.94027	62
J9874_00918	5.60247	273
J9874_00919	5.23211	194
J9874_00920	6.77384	395
J9874_00921	5.97363	308.802
J9874_00922	9.9469	385.198
J9874_00923	8.33678	482
J9874_00924	29.4713	1652
J9874_00925	9.21827	589.001
J9874_00926	12.206	462
J9874_00927	77.2032	1573.65
J9874_00928	25.3417	2383.35
J9874_00929	5.52643	168
J9874_00930	50.7405	1545.09
J9874_00931	23.3236	710
J9874_00932	11.8264	449
J9874_00933	8.85576	332
J9874_00934	44.4012	1779
J9874_00935	24.5664	866
J9874_00936	718.496	17619
J9874_00937	30.3857	3300.34
J9874_00938	144.819	6147.7
J9874_00939	104.525	1320
J9874_00940	14.2318	392
J9874_00941	14.7029	341
J9874_00942	15.9008	993
J9874_00943	128.644	4857.01
J9874_00944	578.466	6534.76
J9874_00945	150.148	3756.24
J9874_00946	168.813	15813.1
J9874_00947	140.23	4272.09
J9874_00948	130.53	7134.82
J9874_00949	68.9118	10029
J9874_00950	107.391	3723.79
J9874_00951	147.953	3228.21
J9874_00952	108.211	1464.95
J9874_00953	168.886	1085.82
J9874_00954	230.84	13438.2
J9874_00955	108.174	9597.83
J9874_00956	116.303	6011.28
J9874_00957	13.0443	318
J9874_00958	15.8411	1241
J9874_00959	7329.59	48279
J9874_00960	2.51183	171
J9874_00961	13.2845	534
J9874_00962	11.7963	119.332
J9874_00963	22.5977	1638.66
J9874_00964	23.8602	4267.67
J9874_00965	33.5905	1218
J9874_00966	27.7308	5909.77
J9874_00967	16.6853	2733
J9874_00968	281.295	7782.3
J9874_00969	92.0704	11114.5
J9874_00970	13.9342	755
J9874_00971	40.2464	45649
J9874_00972	5.0603	331
J9874_00973	0.851655	56
J9874_00974	1.5631	144
J9874_00975	1.91181	156
J9874_00976	9.71414	717
J9874_00977	6.41994	18
J9874_00978	370.058	483
J9874_00979	4.8513	256
J9874_00980	5.64531	170
J9874_00981	3.80551	347
J9874_00982	8.31568	259
J9874_00983	51.9593	294
J9874_00984	16.1908	428
J9874_00985	23.8847	708
J9874_00986	4.99791	29
J9874_00987	19.8602	1425
J9874_00988	22.9682	190
J9874_00989	1.83734	51
J9874_00990	17.0861	748
J9874_00991	1023.11	6479
J9874_00992	6.42117	947
J9874_00993	16.6189	611
J9874_00994	37.0616	1685
J9874_00995	18.5558	215
J9874_00996	3.62298	291
J9874_00997	270.422	4469
J9874_00998	43.5257	1078.75
J9874_00999	26.2705	1151.09
J9874_01000	5.58167	442.161
J9874_01001	20.2237	304
J9874_01002	19.7779	680.535
J9874_01003	19.2232	685.77
J9874_01004	40.7127	2892.69
J9874_01005	47.9805	1641
J9874_01006	1.21235	74
J9874_01007	6.9469	66
J9874_01008	3.38237	129
J9874_01009	4.23538	265
J9874_01010	12.1267	525.998
J9874_01011	7.47547	578.002
J9874_01012	9.58113	348
J9874_01013	3.9726	185
J9874_01014	30.408	669.544
J9874_01015	24.9339	1038.46
J9874_01016	17.5787	958
J9874_01017	86.39	3181
J9874_01018	37.478	2546
J9874_01019	30.3287	2175
J9874_01020	16.2009	755
J9874_01021	12.0616	1279
J9874_01022	11.0125	335
J9874_01023	16.4789	452
J9874_01024	24.6668	325
J9874_01025	0.880276	4
J9874_01026	20.1229	2474
J9874_01027	12.8246	1064
J9874_01028	17.4578	161
J9874_01029	186.667	4242
J9874_01030	4.06513	361
J9874_01031	1.97837	80.487
J9874_01032	2.06482	59.513
J9874_01033	13.3425	503.487
J9874_01034	7.34146	730
J9874_01035	17.6528	1295
J9874_01036	0.593952	33
J9874_01037	0.430027	29
J9874_01038	25.291	1032
J9874_01039	12.1669	760
J9874_01040	16.7804	510
J9874_01041	7.5128	470
J9874_01042	8.91789	642
J9874_01043	4.3446	790
J9874_01044	6.73523	1027
J9874_01045	7.02976	327.004
J9874_01046	52.9081	2564
J9874_01047	1.87444	120
J9874_01048	11.3834	81
J9874_01049	9.55036	1269
J9874_01050	11.0033	358
J9874_01051	15.1169	1656
J9874_01052	91.1752	1960.68
J9874_01053	40.3789	3897.32
J9874_01054	17.4346	1270
J9874_01055	23.3222	1432
J9874_01056	29.9812	1272
J9874_01057	7.39511	83
J9874_01058	40.8585	3729.55
J9874_01059	32.3097	1070
J9874_01060	14.4076	860
J9874_01061	8.64266	250
J9874_01062	18.6209	1038.57
J9874_01063	12.7437	1300.43
J9874_01064	6.639	296.001
J9874_01065	15.8258	664.999
J9874_01066	4.84412	219
J9874_01067	26.8846	674.998
J9874_01068	13.1571	677.002
J9874_01069	79.409	8179.78
J9874_01070	101.722	3799.93
J9874_01071	274.461	6651.29
J9874_01072	693.445	7409.58
J9874_01073	394.558	10042.5
J9874_01074	261.651	7679
J9874_01075	439.234	6370.75
J9874_01076	245.251	3976.57
J9874_01077	61.8837	7369.99
J9874_01078	283.052	4662.96
J9874_01079	98.7582	2441.89
J9874_01080	99.0382	2492.11
J9874_01081	6.95644	114
J9874_01082	16.0253	453.666
J9874_01083	21.7333	890.334
J9874_01084	15.3485	559.877
J9874_01085	9.05325	218.123
J9874_01086	10.1177	440.706
J9874_01087	4.19878	233.294
J9874_01088	4.17228	356
J9874_01089	5.1285	201
J9874_01090	7.49971	266
J9874_01091	45.5742	1713.67
J9874_01092	130.234	2165.02
J9874_01093	115.975	977.305
J9874_01094	14.3217	1180
J9874_01095	26.2382	647.712
J9874_01096	52.6201	1342.29
J9874_01097	84.087	6783
J9874_01098	34.7521	2529
J9874_01099	23.0447	1669
J9874_01100	2.31187	67
J9874_01101	0.430056	22
J9874_01102	0.503862	33
J9874_01103	0.100079	3
J9874_01104	0.219015	8
J9874_01105	0.822888	51
J9874_01106	12.1966	1074
J9874_01107	1.81975	60
J9874_01108	4.22261	124
J9874_01109	0.988815	152
J9874_01110	3.2819	147
J9874_01111	17.3535	771
J9874_01112	522.7	5351
J9874_01113	4.4721	287.343
J9874_01114	6.15527	270.657
J9874_01115	31.97	17
J9874_01116	7.66593	997.459
J9874_01117	9.52	482.541
J9874_01118	11.7308	577
J9874_01119	6.79099	589
J9874_01120	4.38598	108
J9874_01121	0.937425	7
J9874_01122	1.26925	65
J9874_01123	17.3721	357
J9874_01124	5.01783	392
J9874_01125	0.482963	152
J9874_01126	12.7992	772
J9874_01127	1.47821	77
J9874_01128	1.86234	127
J9874_01129	2.92012	203
J9874_01130	9.18382	247
J9874_01132	15.6987	697
J9874_01133	7.28353	566.994
J9874_01134	13.4193	537.006
J9874_01135	4.7439	241
J9874_01136	4.57299	200
J9874_01137	10.0008	1246
J9874_01138	5.10403	225
J9874_01139	2.86056	234
J9874_01140	0.242979	6
J9874_01141	0	0
J9874_01142	0.574507	18
J9874_01143	0.56437	31
J9874_01144	0.381403	27
J9874_01145	0.281495	9
J9874_01146	1.39819	60
J9874_01147	1.19724	65
J9874_01148	0.653931	26
J9874_01149	0.424168	13
J9874_01150	0.140636	6
J9874_01151	0.854726	40
J9874_01152	0.221531	9
J9874_01153	5.8296	241
J9874_01154	1.82452	231
J9874_01155	0.549337	48
J9874_01156	0.715842	33
J9874_01157	2.4668	128
J9874_01158	9.95923	487
J9874_01159	2.43114	140
J9874_01160	6.75628	617
J9874_01161	2.33557	7
J9874_01162	8.18004	860
J9874_01163	5.41913	322
J9874_01164	21.8031	258
J9874_01165	75.7273	205
J9874_01166	3.46064	724
J9874_01167	0.323758	9
J9874_01168	8.28151	536
J9874_01169	28.2357	353
J9874_01170	2.18441	66
J9874_01171	2.51865	117
J9874_01172	68.3486	1979
J9874_01173	1.96517	77
J9874_01174	2.14784	127
J9874_01176	15.7987	546
J9874_01177	213.821	5315
J9874_01178	11.313	382.067
J9874_01179	172.319	1007.93
J9874_01180	7.72476	86
J9874_01181	5.30472	654
J9874_01182	8.19378	843
J9874_01183	31.4166	687
J9874_01184	21.2689	199
J9874_01185	65.3603	2660.84
J9874_01186	3592.39	20301.2
J9874_01187	1293.2	4376
J9874_01188	6.2836	211
J9874_01189	40.8504	633
J9874_01190	21.9365	1384.63
J9874_01191	13.0917	528.366
J9874_01192	1486.26	8158
J9874_01193	29.1146	76.001
J9874_01194	13.446	51.999
J9874_01195	39.0874	3765
J9874_01196	181.825	3742
J9874_01197	90.5472	2082
J9874_01198	44.3964	279
J9874_01199	31.7831	878
J9874_01200	35.0137	602.427
J9874_01201	460.036	4341.8
J9874_01202	145.398	7658.56
J9874_01203	720.765	10240.2
J9874_01204	74.5825	4103.77
J9874_01205	267.322	4440.28
J9874_01206	28.6339	2351.94
J9874_01207	40.9863	1157.07
J9874_01208	30.4029	1655.34
J9874_01209	43.1116	4126.59
J9874_01210	92.2298	617.004
J9874_01211	14.1523	155
J9874_01212	2.06865	2
J9874_01213	18.2811	38
J9874_01214	43.1317	814
J9874_01215	18.0115	101
J9874_01216	13.5721	174
J9874_01217	12.2915	119
J9874_01218	85.9254	6099
J9874_01219	76.8406	1530.36
J9874_01220	126.286	941.637
J9874_01221	15225.8	54465.9
J9874_01222	42.4498	442
J9874_01223	43.8231	508
J9874_01224	6.96113	495
J9874_01225	43.2562	323
J9874_01226	44.9774	287
J9874_01227	96.1921	93
J9874_01228	18.0513	680
J9874_01229	11.1513	52.289
J9874_01230	31.2079	251.312
J9874_01231	13.3215	247.399
J9874_01232	12.8804	565
J9874_01233	20.3369	1651
J9874_01234	2645.65	16626.1
J9874_01235	160.431	1140
J9874_01236	17.7378	120
J9874_01237	21.4668	211
J9874_01238	39.4543	808
J9874_01239	27.5612	2075
J9874_01240	680.837	4476.06
J9874_01241	268.199	3244.34
J9874_01242	106.793	4836.6
J9874_01243	10549.7	405285
J9874_01244	107.606	4128.78
J9874_01245	29.3401	1408.22
J9874_01246	53.695	2505.19
J9874_01247	92.7236	1927.81
J9874_01248	18.2899	1132
J9874_01249	58.7744	1784.8
J9874_01250	13.8749	395.687
J9874_01251	11.5756	361.514
J9874_01252	1.88465	79
J9874_01253	3.56665	124.51
J9874_01254	43.2447	10452
J9874_01255	27.4474	2030
J9874_01256	1.1428	36
J9874_01257	0.974652	68
J9874_01258	1.55821	98
J9874_01259	814.778	45412
J9874_01260	1.65857	24
J9874_01261	7.47752	47.714
J9874_01262	3.51386	195.286
J9874_01263	18.9919	1564.69
J9874_01264	11.3073	151.308
J9874_01265	0.863967	16
J9874_01266	99.2951	72
J9874_01267	32.2667	579
J9874_01268	14.0797	309
J9874_01269	2.83088	241
J9874_01270	1.79474	194
J9874_01271	5.06476	263
J9874_01272	3.26628	3
J9874_01273	9.17665	141
J9874_01274	9.30755	298
J9874_01275	2.56259	157
J9874_01276	74.7773	473.538
J9874_01277	51.4419	288.462
J9874_01278	60.731	1756.91
J9874_01279	19.6472	1697.09
J9874_01280	1836.45	12073.4
J9874_01281	407.34	11103.6
J9874_01282	71.9391	3101.76
J9874_01283	45.0977	1979.4
J9874_01284	30.1313	6065.65
J9874_01285	224.781	4573.19
J9874_01286	4.51331	406
J9874_01287	1.86484	177
J9874_01288	9.27119	827.986
J9874_01289	52.2055	3049.36
J9874_01290	29.5328	1854.65
J9874_01291	147.324	1846.62
J9874_01292	276.57	8010.38
J9874_01293	24.2518	1984.43
J9874_01294	25.8544	3041.58
J9874_01295	23.0492	536.982
J9874_01296	31.4901	2919
J9874_01297	464.353	826
J9874_01298	12.018	248
J9874_01299	8.19142	482
J9874_01300	83.0669	2356
J9874_01301	4659.9	31481
J9874_01302	34.7753	1038
J9874_01303	36.6841	2054
J9874_01304	7.64616	493.438
J9874_01305	8.17826	346.562
J9874_01306	5.97139	296
J9874_01307	10.9454	359
J9874_01308	26.9862	2882.4
J9874_01309	65.2891	996.599
J9874_01310	21.4401	756.629
J9874_01311	26.6442	653.372
J9874_01312	8.11153	202.308
J9874_01313	13.3611	583.692
J9874_01314	22.7895	495
J9874_01315	28.9643	1020
J9874_01316	20.5274	685.994
J9874_01317	22.4313	1646.01
J9874_01318	17.6545	837
J9874_01319	28.5779	2066
J9874_01320	29.2778	2266
J9874_01321	12.8378	483
J9874_01322	2.65451	222
J9874_01323	36.9985	329
J9874_01324	60.3088	1704
J9874_01325	29.4809	3674
J9874_01326	8.52972	254.205
J9874_01327	67.0935	343.795
J9874_01328	24.0132	206
J9874_01329	23.7559	714.16
J9874_01330	141.891	932.84
J9874_01331	4.81081	30
J9874_01332	12.0376	264
J9874_01333	24.7327	1303
J9874_01334	12.0004	868
J9874_01335	18.1729	226
J9874_01336	10.4451	193
J9874_01337	1.72956	283.109
J9874_01338	19.7648	2955.89
J9874_01339	6.83478	393
J9874_01340	15.2974	305
J9874_01341	301.049	5645.82
J9874_01342	35.7313	3400.18
J9874_01343	82.8195	2320
J9874_01344	2.43691	189
J9874_01345	10.3457	250
J9874_01346	29.7228	1167
J9874_01347	15.0955	81
J9874_01348	18.8136	152.899
J9874_01349	7.3505	361.101
J9874_01350	1423.46	6193
J9874_01351	5.28238	569
J9874_01352	10.8215	202
J9874_01353	12.1932	209
J9874_01354	28.1098	861.577
J9874_01355	17.7717	747.009
J9874_01356	9.10894	436.414
J9874_01357	5.9863	443
J9874_01358	9.18558	676
J9874_01359	41.3053	2661
J9874_01360	45.6832	1552.86
J9874_01361	10.5725	989.143
J9874_01362	49.9283	339
J9874_01363	27.9774	262
J9874_01364	18.1599	115
J9874_01365	63.0937	183
J9874_01366	6.43484	863
J9874_01367	22.7738	561
J9874_01368	45.2299	1177
J9874_01369	25.6638	2226
J9874_01370	12.2747	562
J9874_01371	133.258	2136.92
J9874_01372	57.3705	3848.81
J9874_01373	57.3896	1987
J9874_01374	15.1596	96
J9874_01375	44.1433	2190.35
J9874_01376	79.6175	2076.65
J9874_01377	66.7877	992
J9874_01378	17.1462	418
J9874_01379	16.5022	623
J9874_01380	54.5108	3779
J9874_01381	94.6796	7626.8
J9874_01382	45.947	2131.2
J9874_01383	4.20794	190
J9874_01384	8.04428	490
J9874_01385	787.638	4150.18
J9874_01386	12.9561	982
J9874_01387	56.5807	1074
J9874_01388	168.414	8724.56
J9874_01389	80.6353	9515.44
J9874_01390	157.298	3544
J9874_01391	19.5697	558
J9874_01392	27.2413	1304
J9874_01393	721.318	30451
J9874_01394	294.266	7068.06
J9874_01395	198.17	1254.94
J9874_01396	18.8529	459.106
J9874_01397	26.2819	1447.89
J9874_01398	13.4655	1204
J9874_01399	18.1959	278
J9874_01400	9.44293	946.194
J9874_01401	75.2063	450.806
J9874_01402	4.12002	136
J9874_01403	89.4015	60.504
J9874_01405	21.2103	669
J9874_01406	20.9942	231
J9874_01407	98.5074	3503.33
J9874_01408	157.05	4826.67
J9874_01409	83.0193	1867.82
J9874_01410	40.0622	2185.18
J9874_01411	72.0503	3046
J9874_01412	355.598	4124
J9874_01413	13.3387	439
J9874_01414	342.183	51703
J9874_01415	36.9741	840
J9874_01416	44.5731	4029
J9874_01417	109.553	9126.4
J9874_01418	54.9416	1480.16
J9874_01419	34.6688	1753.71
J9874_01420	82.0356	3405.7
J9874_01421	25.4241	1952.04
J9874_01422	20.2143	196
J9874_01423	13.0564	1027
J9874_01424	280.884	869
J9874_01425	85.0053	685
J9874_01426	1.39297	55
J9874_01427	21.0232	351
J9874_01428	12.3417	805
J9874_01429	18.6455	327
J9874_01430	19.6779	458
J9874_01431	28.9899	1128
J9874_01432	8644.7	55997.4
J9874_01433	8.86957	341.424
J9874_01434	12.2101	822.114
J9874_01435	3.57715	386.623
J9874_01436	2.54364	91.839
J9874_01437	1.39172	25
J9874_01438	0.560774	49
J9874_01439	87.1571	2918.32
J9874_01440	49.9762	1262.68
J9874_01441	61.0658	2021
J9874_01442	3.68479	389
J9874_01443	15.0305	698
J9874_01444	11.6871	504.716
J9874_01445	3.90805	103.284
J9874_01446	65.3971	3085
J9874_01447	106.852	625
J9874_01448	33.1386	4650
J9874_01449	21.1994	759
J9874_01450	58.8318	8644
J9874_01451	49.6457	784
J9874_01452	18.422	601.513
J9874_01453	221.813	1436.83
J9874_01454	29.4986	1700.17
J9874_01455	17.3448	503.386
J9874_01456	54.0053	541.614
J9874_01457	24482.5	114800
J9874_01458	2.30791	74
J9874_01459	2.27795	119
J9874_01460	26.8784	693
J9874_01461	8.59973	993
J9874_01462	38.0664	316.568
J9874_01463	11.8639	1291.43
J9874_01464	15.1037	1667
J9874_01465	111.654	13502
J9874_01466	9.60199	805
J9874_01467	186.356	1856
J9874_01468	15.6581	542
J9874_01469	19.306	267
J9874_01470	23.9815	2240.97
J9874_01471	198.25	1265.03
J9874_01472	3147.99	10348
J9874_01473	134.229	863
J9874_01474	187.669	1007
J9874_01475	6.56714	40
J9874_01476	172.918	326
J9874_01477	2.65756	124
J9874_01478	2.20866	131
J9874_01479	88.4124	632.36
J9874_01480	44.9621	1511.64
J9874_01481	22.9775	970
J9874_01482	5.94408	308.342
J9874_01483	2.87133	332.658
J9874_01484	11.7042	523
J9874_01485	24.382	2272
J9874_01486	5.21752	219
J9874_01487	25.9865	910.997
J9874_01488	6.92815	36.003
J9874_01489	3.86899	74
J9874_01490	79.9889	467.873
J9874_01491	9.71268	690.321
J9874_01492	15.0726	617.805
J9874_01493	17.2528	1553
J9874_01494	179.739	2221
J9874_01495	24.6483	1156
J9874_01496	6.86999	222
J9874_01497	4.92018	501
J9874_01498	1.59287	80
J9874_01499	1544.78	4550
J9874_01500	18.2337	1420
J9874_01501	16.7328	1261
J9874_01502	149.308	1532
J9874_01503	149.543	947
J9874_01504	36.4063	2158
J9874_01505	17.1375	1971
J9874_01506	12.2949	46.359
J9874_01507	25.7517	327.641
J9874_01508	10.8927	345
J9874_01509	9.11039	2345
J9874_01510	47.5409	1782
J9874_01511	1.23501	8
J9874_01512	10.4817	877
J9874_01513	11.9827	689
J9874_01514	26.325	773
J9874_01515	55.5247	582
J9874_01516	3.15824	213
J9874_01517	8.24726	571
J9874_01518	16.9942	1799
J9874_01519	68.6705	3032
J9874_01520	84.5468	3001.01
J9874_01521	885.421	26479
J9874_01522	51.5295	749
J9874_01523	9.15062	375
J9874_01524	8.1216	379
J9874_01525	35.2773	4429
J9874_01526	13.1334	1557
J9874_01527	3.95918	188
J9874_01528	1.13738	67
J9874_01529	3.1475	93
J9874_01530	8.97799	516
J9874_01531	9.48225	855
J9874_01532	0.79435	41
J9874_01533	0.460019	36
J9874_01534	0.70106	36
J9874_01535	1.86026	174
J9874_01536	1.56729	51
J9874_01537	1.37978	43
J9874_01538	1.03802	73
J9874_01539	0.927411	71
J9874_01540	0.407716	65
J9874_01541	1.41327	76.14
J9874_01542	9.99139	101.86
J9874_01543	7.04903	369
J9874_01544	27.7423	173
J9874_01545	37.1169	286
J9874_01546	10.3771	508
J9874_01547	6.67404	488
J9874_01548	5.31139	19
J9874_01549	2.96405	201
J9874_01550	38.1934	630
J9874_01551	12.9564	495
J9874_01552	8.12562	79
J9874_01553	2.10576	37
J9874_01554	2.52659	16
J9874_01555	17.4627	1985
J9874_01556	13.0646	2048
J9874_01557	10.8659	755
J9874_01558	25.5877	82
J9874_01559	90.8303	382
J9874_01560	103.321	3490
J9874_01561	1.29479	41
J9874_01562	7.60873	492
J9874_01563	1.01583	52
J9874_01564	3.80495	507
J9874_01565	7.62496	290
J9874_01566	1.10457	40.206
J9874_01567	4.19278	34.794
J9874_01568	0.592034	45
J9874_01569	2.29744	128
J9874_01570	1.90952	12
J9874_01571	3.34568	52
J9874_01572	3.18169	88
J9874_01573	16.9579	330.54
J9874_01574	44.5487	3476.46
J9874_01575	0.393765	20
J9874_01576	8.08628	546
J9874_01577	13.82	725
J9874_01578	1.58097	55
J9874_01579	0.086212	7
J9874_01580	0.2406	13
J9874_01581	0.088721	2
J9874_01582	1.05505	27
J9874_01583	1.04792	35
J9874_01584	0.57309	39
J9874_01585	203.093	1410.5
J9874_01586	195.497	3257.5
J9874_01587	1.13092	49
J9874_01588	0.855133	48
J9874_01589	1.0741	48
J9874_01590	0.695271	10.367
J9874_01591	1.40947	28.633
J9874_01592	1.75156	128
J9874_01593	12.8055	438.153
J9874_01594	6.11885	203.847
J9874_01595	2.42136	67
J9874_01596	2.40993	66
J9874_01597	5.84455	773
J9874_01598	1443.47	16440
J9874_01599	16.9928	375
J9874_01600	2.39692	27
J9874_01601	3.55393	154.676
J9874_01602	1.97033	56.324
J9874_01603	0.236511	21
J9874_01604	1.08416	50
J9874_01605	0.716884	19
J9874_01606	0.433527	14
J9874_01607	0.973674	162
J9874_01608	1.40246	109
J9874_01609	1.17895	62
J9874_01610	0.698909	33
J9874_01611	7.12241	783
J9874_01612	25.6785	549
J9874_01613	5.57474	245
J9874_01614	1.86737	91
J9874_01615	0.534613	36
J9874_01616	3.42981	263
J9874_01617	2.59084	209
J9874_01618	4.63689	283
J9874_01619	15.5852	337.773
J9874_01620	68.4793	1357.23
J9874_01621	340.11	559
J9874_01622	0.566389	29
J9874_01623	0.172954	16
J9874_01624	6.7734	417.325
J9874_01625	13.8563	471.675
J9874_01626	0.802516	48
J9874_01627	18.0902	1921.01
J9874_01628	3.58959	106.988
J9874_01629	2.93819	450
J9874_01630	1.97985	145
J9874_01631	5.00115	329
J9874_01632	7.26303	230
J9874_01633	6.89549	45
J9874_01634	56.8514	937.842
J9874_01635	2203.2	18818.2
J9874_01636	8.28512	501
J9874_01637	4.17714	180
J9874_01638	3.59282	142
J9874_01639	3.37392	108.001
J9874_01640	9.61142	514.999
J9874_01641	59.1635	1401
J9874_01642	4.79686	289
J9874_01643	1.81799	60
J9874_01644	2.28948	159
J9874_01645	2.54621	108
J9874_01646	43.1399	2509
J9874_01647	11.2867	1103
J9874_01648	24.9754	1486
J9874_01649	12.5001	534
J9874_01650	6003.41	12479
J9874_01651	5.77304	551
J9874_01652	85.5969	3884
J9874_01653	5.63645	307
J9874_01654	0.654708	28
J9874_01655	0.426144	38
J9874_01656	0.755632	30
J9874_01657	0.499059	52
J9874_01658	3.81932	236
J9874_01659	4.88467	198
J9874_01660	2.13831	112
J9874_01661	2.17535	152
J9874_01662	11.1135	505
J9874_01663	8.26486	48
J9874_01664	29.7695	515
J9874_01665	10.2644	195
J9874_01666	5.10281	213
J9874_01667	5.6624	997.001
J9874_01668	7.53049	248.999
J9874_01669	7.358	305
J9874_01670	15.2073	449
J9874_01671	8.68395	316
J9874_01672	27.0132	1899
J9874_01673	31.2196	1087
J9874_01674	9.8367	432.36
J9874_01675	42.0857	2126.28
J9874_01676	54.8595	884.161
J9874_01677	6.9833	60.195
J9874_01678	9.60194	445
J9874_01679	173.019	3290
J9874_01680	104.108	1522
J9874_01681	74.3519	1148
J9874_01682	49.0245	829.788
J9874_01683	19.3251	1287.21
J9874_01684	148.072	816
J9874_01685	2.21731	53
J9874_01686	4.79215	226
J9874_01687	111.001	1448
J9874_01688	40.568	993
J9874_01689	823.015	5371
J9874_01690	35.6031	963
J9874_01691	3952.5	2866
J9874_01692	5.33125	367
J9874_01693	4.1563	162
J9874_01694	37.3852	1425
J9874_01695	32.7918	1678
J9874_01696	161.422	4815
J9874_01697	6.73204	537
J9874_01698	208.589	121
J9874_01699	1.42342	3
J9874_01701	89.9503	5656
J9874_01702	149850	1.119e+06
J9874_01703	21.25	796
J9874_01704	89.3475	841
J9874_01705	23.3274	1823.67
J9874_01706	56.2038	3156.6
J9874_01707	36.7269	1209.72
J9874_01708	23.5533	2511.8
J9874_01709	55.5811	949.206
J9874_01710	12.2586	183
J9874_01711	5.88741	1151
J9874_01712	24.6196	1406
J9874_01713	16.2064	2209.04
J9874_01714	6.05581	225
J9874_01715	10.7128	846
J9874_01716	27.5283	1827
J9874_01717	15.0652	349
J9874_01718	20.7769	301
J9874_01719	17.5492	491.355
J9874_01720	30.873	451.846
J9874_01721	14.8152	501.798
J9874_01722	6.60888	70
J9874_01723	322.172	5426.69
J9874_01724	40.2458	4324.31
J9874_01725	11.6377	413
J9874_01726	1682.53	11061.5
J9874_01727	1010.08	4367.17
J9874_01728	899.726	22451.6
J9874_01729	175.378	17164.4
J9874_01730	7.66562	96
J9874_01731	0	0
J9874_01732	88.0517	731
J9874_01733	1.88059	1
J9874_01734	1.93328	7
J9874_01735	7348.57	24156
J9874_01736	109.974	2232
J9874_01737	126.074	1059.56
J9874_01738	70.3203	2416.44
J9874_01739	28.2256	701
J9874_01740	4.33484	140
J9874_01741	2.1766	72
J9874_01742	2.11057	117
J9874_01743	3.27844	72
J9874_01744	3.09866	198
J9874_01745	51.9637	6601
J9874_01746	4.15787	76
J9874_01747	9932.59	81121.9
J9874_01748	4.85301	119
J9874_01749	1.14185	48
J9874_01750	44.8449	1606
J9874_01751	14.6816	660.089
J9874_01752	124.293	6916.91
J9874_01753	69.7699	954
J9874_01754	12.8545	636.856
J9874_01755	25.4091	1793.18
J9874_01756	22.3557	1762.48
J9874_01757	20.6164	1210.49
J9874_01758	37.9559	2552.99
J9874_01759	28.1368	1459.36
J9874_01760	14.7907	887.644
J9874_01761	97.6861	255
J9874_01762	6.09827	369
J9874_01763	22.4929	777
J9874_01764	19.7107	3072.86
J9874_01765	20.3022	5423.14
J9874_01766	0.21517	7
J9874_01767	0.031363	1
J9874_01768	0.030775	2
J9874_01769	0.863625	87
J9874_01770	27.7824	493
J9874_01771	10.2603	948
J9874_01772	10.6165	1404.82
J9874_01773	38.3965	1144.18
J9874_01774	12.2143	1331.54
J9874_01775	10.8422	1076.01
J9874_01776	12.5749	595.472
J9874_01777	11.5722	826.98
J9874_01778	34.5927	1432
J9874_01779	2165.66	22367
J9874_01780	19.9861	1012
J9874_01781	22.4818	971.99
J9874_01782	36.8851	1316.01
J9874_01783	124.417	817.961
J9874_01784	8.22263	347.479
J9874_01785	11.048	721.54
J9874_01786	85.8712	5410.02
J9874_01787	9.48763	245
J9874_01788	181.688	6743
J9874_01789	42.0062	2294
J9874_01790	3.48734	194
J9874_01791	2716.72	17204
J9874_01792	3.91338	146
J9874_01793	22.6529	1302
J9874_01794	5.11697	31
J9874_01795	1.44209	81
J9874_01796	2.45235	44.002
J9874_01797	2.53829	231.998
J9874_01798	2.85969	48.149
J9874_01799	2.1211	40.397
J9874_01800	1.77014	30.454
J9874_01801	1.68671	30
J9874_01802	0.9341	53
J9874_01803	0.863173	90
J9874_01804	1.67536	149.445
J9874_01805	1.48582	260.555
J9874_01806	2.75203	90
J9874_01807	0.66378	7
J9874_01808	2.48626	401.9
J9874_01809	4.16126	126.848
J9874_01810	0.287312	1
J9874_01811	0.944263	31.09
J9874_01812	2.15488	7.5
J9874_01813	6.86406	182.661
J9874_01814	3.97578	29
J9874_01815	2.21248	52
J9874_01816	2.75777	87.122
J9874_01817	1.99938	216.878
J9874_01818	1.63347	274
J9874_01819	4.26363	27
J9874_01820	27.6001	630
J9874_01821	1.5014	142
J9874_01822	1.7542	60
J9874_01823	1.65772	116.996
J9874_01824	2.11519	185.004
J9874_01825	1.56217	29
J9874_01826	33.4166	646
J9874_01827	1.7502	47
J9874_01828	5.04548	10
J9874_01829	35.4276	1048.31
J9874_01830	150.608	3625.69
J9874_01831	110.773	4355.73
J9874_01832	15.5679	345.269
J9874_01833	36.4068	898
J9874_01834	20.0925	538
J9874_01835	70.9251	408
J9874_01836	2.64812	104
J9874_01837	0.902271	40
J9874_01838	0.495683	25
J9874_01839	4.36113	615
J9874_01840	35.8464	2308
J9874_01841	37.6247	3258
J9874_01842	361.237	5079.47
J9874_01843	232.2	30514.4
J9874_01844	43.8426	3063.89
J9874_01845	83.086	3600.86
J9874_01846	103.089	7198.05
J9874_01847	115.147	7345.34
J9874_01848	86.6659	5518.44
J9874_01849	79.4542	7915
J9874_01850	1.58753	57
J9874_01851	0.61595	24
J9874_01852	1.03414	50.404
J9874_01853	2.05757	87.596
J9874_01854	1.75969	182
J9874_01855	3.31231	243
J9874_01856	91.4691	367
J9874_01857	4.7765	397
J9874_01858	0.688413	15
J9874_01859	3.48044	89
J9874_01860	54.8252	1193
J9874_01861	40.5205	271.544
J9874_01862	31.2171	249.456
J9874_01863	7.67547	286
J9874_01864	27.4214	1081
J9874_01865	13.0074	438
J9874_01866	14.3116	603.103
J9874_01867	16.961	623.897
J9874_01868	10.222	1371
J9874_01869	0.815803	105
J9874_01870	0.885112	89
J9874_01871	1906.24	11150
J9874_01872	2130.06	12274
J9874_01873	9.79042	464
J9874_01874	5.37026	640
J9874_01875	12.9464	241
J9874_01876	6.77365	510
J9874_01877	8.45208	503
J9874_01878	2.34245	53
J9874_01879	3.86271	129
J9874_01880	19.3599	898
J9874_01881	8.3441	442
J9874_01882	6.34586	164.801
J9874_01883	16.4584	219.199
J9874_01884	1078.74	3546
J9874_01885	67.9269	697.772
J9874_01886	23.7747	853.228
J9874_01887	4793.56	20160
J9874_01888	2324.24	13595
J9874_01889	242.509	1228
J9874_01890	836.151	12706
J9874_01891	29.8849	376
J9874_01892	993.1	6240.94
J9874_01893	53.0901	2474.06
J9874_01894	24.094	1320.05
J9874_01895	3371.88	14995.9
J9874_01896	7.84558	456
J9874_01897	16.3432	162
J9874_01898	3.98318	16
J9874_01899	221.348	1659
J9874_01900	158.799	261
J9874_01901	68.0447	3863
J9874_01902	6.50908	380
J9874_01903	4.03524	101
J9874_01904	37.3083	1849
J9874_01905	38.5211	839
J9874_01906	16.8596	1478
J9874_01907	11.5135	405
J9874_01908	11.6453	946
J9874_01909	28.7869	1702
J9874_01910	2.2895	79
J9874_01911	25.8019	1796
J9874_01912	3.87113	145
J9874_01913	4.47006	240
J9874_01914	2.34321	246
J9874_01915	5.50553	326.415
J9874_01916	4.77605	190.808
J9874_01917	13.4027	313.776
J9874_01918	14.5031	899
J9874_01919	9.89264	441.419
J9874_01920	10.04	674.685
J9874_01921	7.71103	293.896
J9874_01922	6.80385	300
J9874_01923	471.362	2867
J9874_01924	13.9386	4404
J9874_01925	14.6866	448
J9874_01926	3.10346	235
J9874_01927	1.74864	4
J9874_01928	11.1346	575
J9874_01929	9.79357	291.204
J9874_01930	29.5814	1043.46
J9874_01931	70.8512	757.628
J9874_01932	56.6577	799.711
J9874_01933	0.630666	67
J9874_01934	3.60704	218
J9874_01935	106.04	6422
J9874_01936	4.3327	185
J9874_01937	6.51893	253.411
J9874_01938	10.5304	372.589
J9874_01939	5.22518	380
J9874_01940	3.00159	144
J9874_01941	36.6357	1984.9
J9874_01942	2024.46	13383.8
J9874_01943	142.983	3867.07
J9874_01944	44.5123	1557.24
J9874_01945	37.4647	1482.63
J9874_01946	55.4142	2204.34
J9874_01947	3201.87	9596.43
J9874_01948	473.948	10201.6
J9874_01949	9.69355	222
J9874_01950	14.7754	765
J9874_01951	22.8607	3863
J9874_01952	195.922	8642.67
J9874_01953	97.3933	8054.33
J9874_01954	111.72	3794.83
J9874_01955	78.22	3752.51
J9874_01956	40.5946	1350.75
J9874_01957	490.252	17731.3
J9874_01958	118.395	4663.88
J9874_01959	93.8372	7645.94
J9874_01960	67.317	1815.68
J9874_01961	136.709	1616.85
J9874_01962	178.548	1879.25
J9874_01963	44.8459	1453
J9874_01964	177.2	1147.84
J9874_01965	540.222	6314.16
J9874_01966	2.62158	253
J9874_01967	25.4828	1056.55
J9874_01968	22.2199	535.89
J9874_01969	26.3895	372.557
J9874_01970	309.389	11008
J9874_01971	11.7287	195
J9874_01972	5.25718	328
J9874_01973	34.6001	314
J9874_01974	392.003	3163
J9874_01975	6028.07	49174
J9874_01976	18.8102	1025
J9874_01977	9.30109	533
J9874_01978	98.2751	1309.3
J9874_01979	242.123	5242.7
J9874_01980	8.55236	577
J9874_01981	7.57016	513
J9874_01982	13.3167	604
J9874_01983	21.0838	574
J9874_01984	3.04982	481
J9874_01985	1.05831	176
J9874_01986	90.7283	2666
J9874_01987	14.8099	86
J9874_01988	55.5132	6069.98
J9874_01989	97.4049	7182.02
J9874_01990	15.7336	675
J9874_01991	8.41661	698
J9874_01992	32.4742	683
J9874_01993	8.03304	580
J9874_01994	61.7552	203
J9874_01995	8.25571	624.521
J9874_01996	8.27681	289.88
J9874_01997	22.8593	372.599
J9874_01998	41.8106	3436.02
J9874_01999	27.3749	453.047
J9874_02000	7.86862	748.144
J9874_02001	35.318	676.809
J9874_02002	15.7913	201.447
J9874_02003	6.08797	551.553
J9874_02004	61.9585	544.002
J9874_02005	12.3299	861.408
J9874_02006	16.4005	296.592
J9874_02007	43.6408	751.786
J9874_02008	12.8988	115.214
J9874_02009	22.2385	785.166
J9874_02010	17.5967	676.834
J9874_02011	53.3448	896
J9874_02012	8.90911	513.569
J9874_02013	15.1226	879.074
J9874_02014	8.54945	563.357
[truncated: 2,052 more rows]

## Sheet: AR-B-NB-3
Supplementary Table S17f. Transcript quantification (raw reads count) results for samples used in the plant-bacteria interactions assay (strain AR, treated, rep 3)
Name	TPM	NumReads
J9874_00001	60.8448	1904.53
J9874_00002	67.2479	2701.47
J9874_00003	8.07656	641.97
J9874_00004	93.4417	8725.03
J9874_00005	10.0367	210
J9874_00006	8.87481	385
J9874_00007	38.2727	853
J9874_00008	27.3134	361
J9874_00009	6.19606	175
J9874_00010	20.392	883
J9874_00011	22.5099	730
J9874_00012	36.5085	1249.01
J9874_00013	2.03311	93.218
J9874_00014	7.79984	157.782
J9874_00015	4.45212	113
J9874_00016	24.2682	325
J9874_00017	23.0986	245
J9874_00018	15.3645	2035
J9874_00019	68.7829	867
J9874_00020	22.9942	543.373
J9874_00021	33.6718	602.627
J9874_00022	8.54682	341
J9874_00023	2674.13	9810
J9874_00024	6.738	145
J9874_00025	8.23318	453
J9874_00026	1.77266	96
J9874_00027	0.113505	21
J9874_00028	1.03998	36
J9874_00029	1.84736	54
J9874_00030	3.27703	167
J9874_00031	7.04415	196
J9874_00032	3.36167	109
J9874_00033	3.67959	111
J9874_00034	6.92992	305
J9874_00035	12.8865	1002
J9874_00036	12.6062	431.571
J9874_00037	10.6009	475.43
J9874_00038	11.0245	302
J9874_00039	11.3423	260
J9874_00040	1.11681	94
J9874_00041	83.6515	1353
J9874_00042	16.2383	366
J9874_00043	11.056	661
J9874_00044	98.2441	643
J9874_00045	24.1326	402.746
J9874_00046	10.1344	505.254
J9874_00047	17.2071	1085
J9874_00048	59.935	1102
J9874_00049	2.28787	127
J9874_00050	1.33619	42
J9874_00051	3.35391	125
J9874_00052	0.522721	28
J9874_00053	0.070994	3
J9874_00054	0.208861	6
J9874_00055	0.454098	14
J9874_00056	423.75	1986
J9874_00057	6.33993	105
J9874_00058	20.7891	221
J9874_00059	2.16626	19
J9874_00060	10.0703	189.579
J9874_00061	6.57056	72.421
J9874_00062	2.77559	120
J9874_00063	34.16	1664
J9874_00064	50.8712	41
J9874_00065	2.21476	20
J9874_00066	79.4293	4230
J9874_00067	29.2609	871
J9874_00068	51.0557	1584.59
J9874_00069	75.9511	1689.36
J9874_00070	43.4787	1409.05
J9874_00071	32.8133	1034.55
J9874_00072	70.9788	1598.45
J9874_00073	16.6756	1465
J9874_00074	7.11499	675
J9874_00075	9.01952	1051
J9874_00076	7.57972	68.391
J9874_00077	12.8023	406.606
J9874_00078	32.449	1524.45
J9874_00079	40.5227	96.546
J9874_00080	60.5274	2883
J9874_00081	40.6232	770.566
J9874_00082	24.553	2196.43
J9874_00083	25.5524	1749.55
J9874_00084	27.8325	2896.45
J9874_00085	23.0498	1376
J9874_00086	46.7469	1409
J9874_00087	24.673	1119
J9874_00088	51.9985	1586
J9874_00089	16.6532	571
J9874_00090	10.6262	233.123
J9874_00091	93.2494	8121.78
J9874_00092	30.0152	123
J9874_00093	7.9122	537
J9874_00094	32.9027	1512
J9874_00095	28.1899	2398
J9874_00096	866.558	6950
J9874_00097	78.7989	3155.19
J9874_00098	83.8357	2557.62
J9874_00099	26.6912	1104
J9874_00100	21.16	1038.55
J9874_00101	12.0142	493.783
J9874_00102	17.2239	750.67
J9874_00103	23.4219	493
J9874_00104	3.05287	120
J9874_00105	10.0349	340
J9874_00106	7.74796	378
J9874_00107	3.08136	127
J9874_00108	9.35229	442
J9874_00109	5.59082	164
J9874_00110	430.219	164
J9874_00111	174.568	61
J9874_00112	372.66	186
J9874_00114	0.593951	1
J9874_00115	33.4101	1008.99
J9874_00116	24.8454	1005.42
J9874_00117	29.7041	988.573
J9874_00118	25.2746	946.019
J9874_00119	33.8005	4542
J9874_00120	163.019	486.789
J9874_00121	41.905	1128.84
J9874_00122	26.1651	404.09
J9874_00123	10.1206	431.277
J9874_00124	9.74212	217.642
J9874_00125	18.5957	1365.36
J9874_00126	7.08672	233
J9874_00127	13.222	364
J9874_00128	7.1785	147
J9874_00129	9.69052	104
J9874_00130	23.4944	686
J9874_00131	21.8252	1317
J9874_00132	25.8565	322.998
J9874_00133	3.1344	48
J9874_00134	9.69505	791
J9874_00135	20.5656	417
J9874_00136	12.0233	517
J9874_00137	6.63077	168
J9874_00138	30.2485	405
J9874_00139	3.70633	92
J9874_00140	2.81794	229
J9874_00141	28.3665	682
J9874_00142	9.35637	286
J9874_00143	3.13185	118
J9874_00144	14.14	650
J9874_00145	50.8209	1047
J9874_00146	73.9555	1172.02
J9874_00147	25.2214	1948.98
J9874_00148	309.349	2325.34
J9874_00149	71.5441	1012.42
J9874_00150	19.8002	478.241
J9874_00151	10.6294	172
J9874_00152	102.672	1299
J9874_00153	32.8999	2142.55
J9874_00154	31.0257	521.448
J9874_00155	13.2763	483
J9874_00156	4.03624	340
J9874_00157	18.7778	662
J9874_00158	8.68462	139
J9874_00159	9.1352	510
J9874_00160	26.1674	484
J9874_00161	0	0
J9874_00162	85.8529	30
J9874_00163	48.1125	4729.57
J9874_00164	0	0
J9874_00165	13.2373	99
J9874_00166	2.27048	57
J9874_00167	2.7024	42
J9874_00168	2.84419	205
J9874_00169	0	0
J9874_00170	3.00573	23
J9874_00171	5.43924	121
J9874_00172	1.4383	28
J9874_00173	1.21019	21
J9874_00174	1.88726	30
J9874_00175	2.77316	44
J9874_00176	1.4015	24
J9874_00177	7.16438	278
J9874_00178	0.507605	14
J9874_00179	0.242938	3
J9874_00180	2.01663	88
J9874_00181	0.587233	7
J9874_00182	0.19077	2
J9874_00183	2.91476	10
J9874_00184	2.25052	17
J9874_00185	54.2371	1353.01
J9874_00186	13.5898	262.988
J9874_00187	33.8947	922
J9874_00188	443.573	155
J9874_00189	550.751	244.939
J9874_00190	103.024	36
J9874_00191	128.779	45
J9874_00192	433.263	17792.2
J9874_00193	144.922	978.856
J9874_00194	71.4533	1198.14
J9874_00195	168.822	1190.23
J9874_00196	679.109	8252.77
J9874_00197	186.688	2063.7
J9874_00198	262.014	1159.3
J9874_00199	76.2767	10503.2
J9874_00200	124.304	15744.8
J9874_00201	20.9863	50
J9874_00202	6.00832	301
J9874_00203	2.22946	34
J9874_00204	2.51336	210
J9874_00205	52.1265	712
J9874_00206	13.0708	413.999
J9874_00207	6.40535	446.001
J9874_00208	25.9503	612.358
J9874_00209	39.6593	913.642
J9874_00210	1516.62	6215
J9874_00211	16.63	265
J9874_00212	12.1153	418.996
J9874_00213	11.6726	495.004
J9874_00214	3.70943	157.617
J9874_00216	16.2665	1610.7
J9874_00217	0	0
J9874_00218	8.82211	217
J9874_00219	7.87253	1006
J9874_00220	1.5357	51
J9874_00221	0.38131	17
J9874_00222	0.285707	8
J9874_00223	0.148137	5
J9874_00224	0.220865	6
J9874_00225	0.197237	7
J9874_00226	15.0943	731
J9874_00227	1.7538	51
J9874_00228	1.04128	19
J9874_00229	11.8429	708
J9874_00230	6.24067	328
J9874_00231	32.8795	1706
J9874_00232	16.4013	1497
J9874_00233	8.06005	942
J9874_00234	5.55821	499
J9874_00235	1970.89	9320
J9874_00236	6.67116	161
J9874_00237	3.60091	99
J9874_00238	17.5775	1244
J9874_00239	5.10768	43
J9874_00240	2.1985	85
J9874_00241	3.251	174
J9874_00242	13.048	526
J9874_00243	2.72324	118
J9874_00244	9.393	578
J9874_00245	14.0202	468
J9874_00246	9.36807	151.002
J9874_00247	9.59148	231.998
J9874_00248	21.94	1990
J9874_00249	28.1668	135
J9874_00250	160.706	1671
J9874_00251	4.85825	173
J9874_00252	16691.1	49841
J9874_00253	76.7157	1398.76
J9874_00254	13.3929	514
J9874_00255	19.026	525
J9874_00256	67.4964	238
J9874_00257	39.0232	1356
J9874_00258	10.8052	752
J9874_00259	12.2656	177
J9874_00260	25.5863	290
J9874_00261	19.6038	821
J9874_00262	5.39373	297
J9874_00263	25.045	174.311
J9874_00264	34.7341	167.689
J9874_00265	14.8948	428
J9874_00266	7.07498	819
J9874_00267	61.9685	1111
J9874_00268	18.7512	1415
J9874_00269	4.59808	60
J9874_00270	8.76381	174
J9874_00271	3.41604	79
J9874_00272	22.1141	141
J9874_00273	4.43266	119
J9874_00274	10.1413	260
J9874_00275	11.7133	48
J9874_00276	8.81881	348
J9874_00277	3.88786	56
J9874_00278	6.3099	66
J9874_00279	6.94057	141
J9874_00280	4.14414	172
J9874_00281	8.81463	470
J9874_00282	3.84802	40
J9874_00283	86.9075	904
J9874_00284	20.9242	928.001
J9874_00285	9.60641	61.999
J9874_00286	13.5013	1114
J9874_00287	9.6202	369
J9874_00288	5.34246	327
J9874_00289	1.53493	118
J9874_00290	2.62814	45
J9874_00291	4.30814	445
J9874_00292	10.6649	570
J9874_00293	1.09288	6
J9874_00294	1.62428	51
J9874_00295	3.62846	233
J9874_00296	8.86361	375
J9874_00297	2.06575	60.458
J9874_00298	3.53399	258.542
J9874_00299	7.18324	232
J9874_00300	6.94857	42
J9874_00301	10.3797	183
J9874_00302	573.556	5120
J9874_00303	11.5872	459
J9874_00304	28.9976	2367
J9874_00305	4.52378	82
J9874_00306	3.22219	122
J9874_00307	1.01323	40
J9874_00308	0.803237	31
J9874_00309	0.265436	10
J9874_00310	0.249214	11
J9874_00311	0.304987	17
J9874_00312	0.447828	12
J9874_00313	0.673853	30
J9874_00314	0.677032	44
J9874_00315	7.31041	431.687
J9874_00316	4.1701	148.313
J9874_00317	2.54717	71
J9874_00318	1.47917	45.181
J9874_00319	5.20636	59.819
J9874_00320	4.96785	115
J9874_00321	1.87344	112
J9874_00322	11.4337	332
J9874_00323	0	0
J9874_00324	11.5665	635
J9874_00325	2.5646	292
J9874_00326	32.8674	139.908
J9874_00327	5.73338	220
J9874_00328	101.183	4859
J9874_00329	15.3713	146
J9874_00330	176.28	1000.76
J9874_00331	156.568	6525.24
J9874_00332	142.103	1560
J9874_00333	33.4202	836
J9874_00334	214.483	3754
J9874_00335	16.1651	19
J9874_00336	6045.66	7490
J9874_00337	28.9499	336
J9874_00338	14.5453	371
J9874_00339	4.55495	732
J9874_00340	7.91908	254
J9874_00341	10.7691	592
J9874_00342	75.5489	1322
J9874_00343	91.5765	32
J9874_00346	19.4051	729
J9874_00347	24.2142	975.471
J9874_00348	28.505	436.529
J9874_00349	41.8877	2060
J9874_00350	78.1955	4602.88
J9874_00351	747.582	19289.1
J9874_00352	1317.79	5567.64
J9874_00353	164.174	5488.18
J9874_00354	116.391	4841.46
J9874_00355	175.162	5275.72
J9874_00356	65.3682	221.692
J9874_00357	125.171	7536.31
J9874_00358	127.42	842
J9874_00359	39.6599	3345
J9874_00360	23.0395	557
J9874_00361	32.9776	1417
J9874_00362	25.6901	157
J9874_00363	6.36354	366
J9874_00364	2.03459	34
J9874_00365	127.112	1695.2
J9874_00366	134.232	567.126
J9874_00367	345.402	1163.07
J9874_00368	111.695	930.602
J9874_00369	61.8921	1003
J9874_00370	50.4686	769
J9874_00371	11.895	726
J9874_00372	13.6503	380
J9874_00373	3772.22	10665
J9874_00374	7.88046	595
J9874_00375	41.3396	1835
J9874_00376	24.3301	1852.82
J9874_00377	36.4985	4457.76
J9874_00378	106.573	1079.42
J9874_00379	28.4457	614
J9874_00380	3.16902	59
J9874_00381	13.6458	91
J9874_00382	13.374	606
J9874_00383	58.8819	1898
J9874_00384	6.65255	356
J9874_00385	39.7439	897
J9874_00386	56.6839	2286
J9874_00387	97.1509	1181
J9874_00388	0.405707	2
J9874_00389	2.6693	13
J9874_00390	1.2015	5
J9874_00391	0.978876	25
J9874_00392	1.87314	40
J9874_00393	1.32585	63
J9874_00394	1.63928	60.189
J9874_00395	4.10679	93.811
J9874_00396	7.38054	519
J9874_00397	6.70947	218
J9874_00398	38.9269	2202.77
J9874_00399	57.2181	717.036
J9874_00400	36.3097	436.196
J9874_00401	46.4795	546.998
J9874_00402	4.10345	94
J9874_00403	9.9038	378
J9874_00404	15.8404	500
J9874_00405	14.933	98
J9874_00406	200.804	1435.72
J9874_00407	430.186	2465.7
J9874_00408	172.639	1859.76
J9874_00409	740.403	4549.83
J9874_00410	40.376	233.74
J9874_00411	20.2354	715.26
J9874_00412	4.43716	99
J9874_00413	1.78844	66
J9874_00414	2.08378	116
J9874_00415	2.75335	117
J9874_00416	3.7438	189
J9874_00417	4.43699	167
J9874_00418	51.207	1357
J9874_00419	15.3955	450
J9874_00420	9.60581	486
J9874_00421	9.84099	104
J9874_00422	15.178	477
J9874_00423	2.81867	205
J9874_00424	2.29779	39
J9874_00425	3.46994	318
J9874_00426	35.1971	297
J9874_00427	14.8769	297
J9874_00428	13.741	55
J9874_00429	1.10435	90
J9874_00430	0.788342	44
J9874_00431	0.503349	36
J9874_00432	3.43652	61
J9874_00433	5.06217	97
J9874_00434	35.913	431
J9874_00435	51.9567	253
J9874_00436	32.0535	313
J9874_00437	124.485	2044
J9874_00438	9.97525	144
J9874_00439	29.3684	367.435
J9874_00440	32.5555	2517.57
J9874_00441	3.8441	165
J9874_00442	21.762	474.845
J9874_00443	31.5362	3451.01
J9874_00444	20.9076	568.14
J9874_00445	191.594	2275.14
J9874_00446	423.528	7405.86
J9874_00447	5.6118	406
J9874_00448	10.724	779
J9874_00449	4.18645	176
J9874_00450	2.02738	412
J9874_00451	0.67381	58
J9874_00452	9.07775	342
J9874_00453	200.101	3221
J9874_00454	1.28967	141
J9874_00455	1.27732	95
J9874_00456	0.139269	6
J9874_00457	223.334	2686
J9874_00458	1.72794	112
J9874_00459	45.5298	460
J9874_00460	8.80529	1041
J9874_00461	21.2333	137
J9874_00462	2.44326	134
J9874_00463	0.515585	25
J9874_00464	1.62588	145
J9874_00465	176.138	4097.4
J9874_00466	0.313533	6
J9874_00467	5.22367	345
J9874_00468	7.95598	284
J9874_00470	3.1766	39
J9874_00471	1.87651	62
J9874_00472	0.484799	20
J9874_00473	11.0868	259
J9874_00474	15.0562	455
J9874_00475	22.3412	329
J9874_00476	7.84065	227
J9874_00477	22.22	2529.17
J9874_00478	11.3058	361.545
J9874_00479	29.9874	387.282
J9874_00480	0.8573	29
J9874_00481	19.3935	288.445
J9874_00482	26.3812	412.21
J9874_00483	15.1749	441.345
J9874_00484	0.925865	1
J9874_00485	6.46381	712
J9874_00486	13.0383	107
J9874_00487	12.4356	578.008
J9874_00488	3.45421	91.992
J9874_00489	2.76746	12
J9874_00490	11.9529	102.986
J9874_00491	1.74987	90
J9874_00492	9.33602	118
J9874_00493	7.3456	215
J9874_00494	0.982113	46
J9874_00495	1.78979	50
J9874_00496	63.4665	125
J9874_00497	2.1657	133
J9874_00498	52.4657	130
J9874_00499	9.23545	530
J9874_00500	7.05536	34
J9874_00501	16.3054	421
J9874_00502	10.7872	962
J9874_00503	19.5667	237
J9874_00504	1.25341	124
J9874_00505	36.1743	644
J9874_00506	80.4645	4464
J9874_00507	57.1576	2965
J9874_00508	22.8836	1151.22
J9874_00509	142.952	686.561
J9874_00510	20.4884	653.222
J9874_00511	26.9738	445
J9874_00512	20.6719	191
J9874_00513	210.898	3404
J9874_00514	10.2576	469.365
J9874_00515	14.7401	283.91
J9874_00516	29.3433	479.566
J9874_00517	53.4699	834.159
J9874_00518	15.3649	285
J9874_00519	32.3902	244.236
J9874_00520	43.6663	493.764
J9874_00521	15.235	894
J9874_00522	29.3618	492
J9874_00523	12.8008	275
J9874_00524	12.124	201
J9874_00525	24.1756	913
J9874_00526	10.4931	13
J9874_00527	33.8429	1566
J9874_00528	33.9532	2425
J9874_00529	17.331	446
J9874_00530	113.898	880
J9874_00531	26.4012	362
J9874_00532	18.4784	1186
J9874_00533	112.591	4781.93
J9874_00534	84.7627	4296.52
J9874_00535	107.86	5073.55
J9874_00536	93.9688	2680
J9874_00537	2.75949	30
J9874_00538	53.8624	891
J9874_00539	18.9932	515
J9874_00540	13.6566	1366
J9874_00541	28.7976	1256
J9874_00542	20.3305	298
J9874_00543	2594.88	11045.7
J9874_00544	76.944	991
J9874_00545	13.3226	746.993
J9874_00546	35.1999	705.57
J9874_00547	19.0971	570.437
J9874_00548	104.551	3622.87
J9874_00549	625.666	4745.67
J9874_00550	68.2142	13922
J9874_00551	5.13225	270
J9874_00552	27.6285	466
J9874_00553	44.6211	630
J9874_00554	33.4593	909
J9874_00555	31.6878	195
J9874_00556	41.9063	312
J9874_00557	52.9592	516
J9874_00558	23.8547	642
J9874_00559	39.5637	551.998
J9874_00560	21.7563	1193
J9874_00561	22.6272	1134.99
J9874_00562	22.9097	1265.01
J9874_00563	5.38483	78
J9874_00564	5.70066	102
J9874_00565	1.73396	51
J9874_00566	1.9865	81
J9874_00567	1.30231	52
J9874_00568	7.96154	64
J9874_00569	0.616564	36
J9874_00570	2.43091	125.404
J9874_00571	10.6485	48.596
J9874_00572	13.0354	353
J9874_00573	29.1015	976
J9874_00574	11.689	949
J9874_00575	1.72493	90
J9874_00576	8.06159	535.515
J9874_00577	6.96919	237.485
J9874_00578	17.9002	629
J9874_00579	534.677	2259
J9874_00580	11.9346	186
J9874_00581	411.412	5938.61
J9874_00582	39.572	2909.39
J9874_00583	21.0348	488
J9874_00584	36.3693	658
J9874_00585	0.788114	9
J9874_00586	5.17936	50
J9874_00587	4.38632	25
J9874_00588	1.90784	8
J9874_00589	9.50065	971
J9874_00590	14.5018	1293.13
J9874_00591	12.5892	1432.87
J9874_00592	11.8982	635
J9874_00593	11.1511	381
J9874_00594	6.47029	258
J9874_00595	64.831	24.714
J9874_00598	17.0746	667.675
J9874_00599	7.5046	189.325
J9874_00600	15.2684	123
J9874_00601	5.67705	328
J9874_00602	9462.2	30960.1
J9874_00603	2.22228	62
J9874_00604	11.3525	57
J9874_00605	5.40508	222
J9874_00606	8.41172	183
J9874_00607	14.6647	588
J9874_00608	15.9991	291
J9874_00609	32.4905	453
J9874_00610	7.21411	68
J9874_00611	17.6976	286
J9874_00612	42.0127	335
J9874_00613	6.97436	434
J9874_00614	26.4112	962
J9874_00615	10.2807	481.823
J9874_00616	7.46363	454.528
J9874_00617	17.9559	474.053
J9874_00618	40.8437	913.595
J9874_00619	15.3594	584
J9874_00620	13.2137	1236
J9874_00621	74.3658	2694.93
J9874_00622	44.6729	3506.07
J9874_00623	78.2937	2318
J9874_00624	41.0507	2406
J9874_00625	268.822	8397.63
J9874_00626	38.5258	1106
J9874_00627	54.9225	494
J9874_00628	8.93442	593.121
J9874_00629	8.84872	626.038
J9874_00630	25.5361	448.841
J9874_00631	2.15109	110
J9874_00632	2.27987	65
J9874_00633	2.42609	126
J9874_00634	2.51118	36
J9874_00635	5.27179	36
J9874_00636	425.451	2864.99
J9874_00637	10.3978	213.434
J9874_00638	16.1031	212.776
J9874_00639	17.7435	553.799
J9874_00640	24.5146	588
J9874_00641	41.2169	590
J9874_00642	451.341	13822.3
J9874_00643	189.96	8321.72
J9874_00644	5.42748	15
J9874_00645	4.81144	177
J9874_00646	6.50737	122
J9874_00647	15.2397	982
J9874_00648	26.2008	1182.39
J9874_00649	226.16	1374
J9874_00650	22.8358	436.001
J9874_00651	47.823	469.999
J9874_00652	110.812	2503
J9874_00653	13.0714	147
J9874_00654	58.4102	4602
J9874_00655	1695.21	3985
J9874_00656	461.081	249
J9874_00657	47.2191	18
J9874_00660	223.659	2533.23
J9874_00661	91.4544	392.204
J9874_00662	102.446	5316.75
J9874_00663	407.653	4347.82
J9874_00664	54.8583	2137
J9874_00665	40.5765	740
J9874_00666	202.945	5291
J9874_00667	577.01	2254.56
J9874_00668	139.401	2400.98
J9874_00669	146.192	2961.27
J9874_00670	818.546	3654.19
J9874_00671	14.0418	291
J9874_00672	38.8555	1511.83
J9874_00673	48.6968	1000.17
J9874_00674	20.3349	689
J9874_00675	55515.1	236314
J9874_00676	233.265	3702
J9874_00677	56.6286	1600
J9874_00678	65.2668	1199
J9874_00679	72.3408	4826
J9874_00680	0.076412	3
J9874_00681	962.745	367
J9874_00682	325.441	113.72
J9874_00683	24.7299	2423.56
J9874_00685	33.083	1050
J9874_00686	31.8239	156.454
J9874_00687	39.308	2215.55
J9874_00688	13.5399	1489
J9874_00689	2.48427	59
J9874_00690	33.7798	320
J9874_00691	87.0419	2169
J9874_00692	5.30833	221
J9874_00693	5.6995	217
J9874_00694	87.2994	776
J9874_00695	2.90899	76
J9874_00696	4.47322	128
J9874_00697	0.66817	37
J9874_00698	1.27883	53
J9874_00699	10.8875	307
J9874_00700	1.56338	127
J9874_00701	0.39955	8
J9874_00702	0.154121	2
J9874_00703	40407.9	303905
J9874_00704	13.8592	936
J9874_00705	60.784	816
J9874_00706	3.80632	206
J9874_00707	3.07885	107
J9874_00708	59.5776	689
J9874_00709	31.8302	301
J9874_00710	4.15326	82
J9874_00711	19.1074	108
J9874_00712	8.96955	1123
J9874_00713	45.2623	201.643
J9874_00714	22.3614	112.357
J9874_00715	15.8457	508.996
J9874_00716	30.1231	347.004
J9874_00717	9.57219	252
J9874_00718	50.9757	1590
J9874_00719	1.04931	1
J9874_00720	29.9992	238
J9874_00721	20386.5	6.50033e+06
J9874_00722	233.525	2758
J9874_00723	1112.35	5987.86
J9874_00724	382.079	2239.14
J9874_00725	299.524	1275
J9874_00726	21.1756	970
J9874_00727	30.2329	992
J9874_00728	115.485	1474
J9874_00729	20.3602	507
J9874_00730	3459.83	18675
J9874_00731	44.8747	1649
J9874_00732	26.8074	565
J9874_00733	16.4443	899
J9874_00734	666.088	16591.9
J9874_00735	505.849	5642.08
J9874_00736	82.7708	2551
J9874_00737	106.57	955
J9874_00738	77.7615	3810.76
J9874_00739	29.9125	1081.24
J9874_00740	259.789	4160
J9874_00741	172.735	6921.62
J9874_00742	67.6567	1081.38
J9874_00743	5.13352	178.345
J9874_00744	14.648	241.655
J9874_00745	199.802	1202
J9874_00746	11.0759	210
J9874_00747	32.8386	541
J9874_00748	16.3572	223
J9874_00749	49.5206	2942
J9874_00750	12.6539	1902
J9874_00751	14.9194	678
J9874_00752	11.1623	531
J9874_00753	8.97473	240
J9874_00754	14.0011	705
J9874_00755	15.4408	333
J9874_00756	8.15753	281
J9874_00757	111.42	1250
J9874_00758	98.2518	4529
J9874_00759	4.3765	112
J9874_00760	146.186	5044
J9874_00761	39.1935	736
J9874_00762	9.86576	203
J9874_00763	64.9939	1385
J9874_00764	37.586	651
J9874_00765	173.054	1177.96
J9874_00766	14.0464	494.036
J9874_00767	10.4125	544
J9874_00768	48.9131	843
J9874_00769	11.6207	305
J9874_00770	298.652	2517
J9874_00771	22.4054	896.124
J9874_00772	173.172	2687.43
J9874_00773	64.7063	1880.9
J9874_00774	80.7175	2432.54
J9874_00775	39.7593	1590.26
J9874_00776	170.713	2001.24
J9874_00777	160.658	5098.49
J9874_00778	26.1343	1608
J9874_00779	4.13656	332
J9874_00780	114.777	1051.15
J9874_00781	81.7249	2555.85
J9874_00782	12.8229	517
J9874_00783	120.065	5145
J9874_00784	22.5547	1166
J9874_00785	1.18937	30
J9874_00786	5.47883	208
J9874_00787	202.503	789
J9874_00788	33.248	505
J9874_00789	67.1077	4007
J9874_00790	29.3044	1841
J9874_00791	7.85663	638.002
J9874_00792	9.12207	511.998
J9874_00793	8.83252	179
J9874_00794	19.9503	412
J9874_00795	14.9932	641
J9874_00796	30.999	696
J9874_00797	12.0514	476
J9874_00798	4.77934	189
J9874_00799	11.4098	489
J9874_00800	0.448063	10
J9874_00801	3.08362	47
J9874_00802	5.54819	287
J9874_00803	0.810092	36
J9874_00804	5.39811	85
J9874_00805	171.304	1618
J9874_00806	33.5788	468
J9874_00807	89.9635	1909
J9874_00808	83.0214	2513
J9874_00809	8.7975	234
J9874_00810	34.3464	1159.24
J9874_00811	12.1602	705.758
J9874_00812	26.2843	525
J9874_00813	279.863	2500.18
J9874_00814	127.025	4549.82
J9874_00815	5.46142	51
J9874_00816	6.04777	691
J9874_00817	70.7677	290
J9874_00818	18.8161	790
J9874_00819	12.6107	144
J9874_00820	22.0649	997
J9874_00821	7.33381	311
J9874_00822	71.53	5628.37
J9874_00823	88.3388	2209.63
J9874_00824	18.3789	664
J9874_00825	2.72524	48
J9874_00826	35.5239	295.777
J9874_00827	12.3916	143.223
J9874_00828	11.6515	227
J9874_00829	0.708507	54
J9874_00830	1.75656	49
J9874_00831	1.35285	31
J9874_00832	1.98388	58
J9874_00833	8.27467	190
J9874_00834	10.5583	385.659
J9874_00835	8.20088	414.341
J9874_00836	1793.3	21852.2
J9874_00837	260.967	14687.8
J9874_00838	1488.62	6005.67
J9874_00839	25.3103	747
J9874_00840	10.5144	238
J9874_00841	229.808	6523
J9874_00842	9.26904	623.119
J9874_00843	74.4846	231.881
J9874_00844	14.3392	391
J9874_00845	2.17868	93
J9874_00846	3666.23	25397.3
J9874_00847	13.5794	22
J9874_00848	380.615	133
J9874_00849	2031.85	710
J9874_00852	16.4693	934
J9874_00853	168.678	915
J9874_00854	11.5991	186
J9874_00855	127.116	44.419
J9874_00856	65.4216	22.861
J9874_00857	52.7369	1451
J9874_00858	25.7872	820
J9874_00859	3.12638	179
J9874_00860	13.4024	299
J9874_00861	7.23802	220
J9874_00862	34.6616	1065
J9874_00863	34.2944	733
J9874_00864	38.8419	1480
J9874_00865	22.9385	340
J9874_00866	23.3581	1091
J9874_00867	0.370757	17
J9874_00868	0.390769	19
J9874_00869	8.69079	147.379
J9874_00870	47.0451	540.621
J9874_00871	30.0152	123
J9874_00872	10.6151	345
J9874_00873	2.06346	70
J9874_00874	900.659	4973.77
J9874_00875	2.12409	9
J9874_00876	6.87866	569
J9874_00877	5170.49	5256
J9874_00878	30.8597	291
J9874_00879	137.503	1129
J9874_00880	1847.52	5106
J9874_00881	8.99225	46
J9874_00882	0	0
J9874_00883	583.119	389
J9874_00884	9.58277	157
J9874_00885	12.1328	956
J9874_00886	4.27423	92
J9874_00887	2.28234	46
J9874_00888	4.25921	99.116
J9874_00889	11.0424	37.884
J9874_00890	3.13085	34
J9874_00891	2.46243	137
J9874_00892	3.79157	88
J9874_00893	6.97293	53
J9874_00894	17.8842	703.003
J9874_00895	12.0687	293.997
J9874_00896	8.2779	545
J9874_00897	270.989	2860
J9874_00898	25.1375	1416
J9874_00899	30.4498	2284
J9874_00900	85.415	982
J9874_00901	7.683	1047
J9874_00902	7.94032	140
J9874_00903	9.92972	673.997
J9874_00904	13.1346	643.887
J9874_00905	15.3937	369.563
J9874_00906	22.1341	385.553
J9874_00907	17.7476	254
J9874_00908	143.647	859
J9874_00909	4.02826	324
J9874_00910	159.486	5866
J9874_00911	5.47599	302
J9874_00912	7.50355	94
J9874_00913	42.2788	848
J9874_00914	2.23536	128
J9874_00915	0.687496	7
J9874_00916	1.3924	53
J9874_00917	1.71426	37.999
J9874_00918	5.29996	167.001
J9874_00919	5.19252	139
J9874_00920	7.17762	302
J9874_00921	5.70149	209.306
J9874_00922	9.77683	280.694
J9874_00923	13.1409	340
J9874_00924	40.0367	1107
J9874_00925	8.63215	382
J9874_00926	11.6039	286
J9874_00927	94.551	1347.01
J9874_00928	29.2782	1642.99
J9874_00929	7.31749	163
J9874_00930	48.8254	997.568
J9874_00931	28.9864	556.957
J9874_00932	14.0741	356.475
J9874_00933	9.4047	227
J9874_00934	46.3184	1173
J9874_00935	17.4891	597
J9874_00936	753.275	11730
J9874_00937	30.0207	2119.15
J9874_00938	173.639	4795.85
J9874_00939	113.483	1006
J9874_00940	16.431	294
J9874_00941	15.7511	255
J9874_00942	17.2881	745
J9874_00943	151.282	3625
J9874_00944	611.442	4870.34
J9874_00945	153.71	2488.66
J9874_00946	198.464	12445
J9874_00947	136.016	2905.19
J9874_00948	134.309	5049.81
J9874_00949	70.171	6866.37
J9874_00950	109.198	2555.58
J9874_00951	173.839	2286.05
J9874_00952	112.181	1028.56
J9874_00953	191.843	804.438
J9874_00954	237.671	9282
J9874_00955	117.619	6531.89
J9874_00956	119.509	4073.11
J9874_00957	15.7259	259
J9874_00958	18.221	943
J9874_00959	8425.69	36297
J9874_00960	2.5704	127
J9874_00961	13.091	344
J9874_00962	10.3885	58
J9874_00963	19.1834	925
J9874_00964	25.1042	3220
J9874_00965	29.9571	745
J9874_00966	29.4264	4374
J9874_00967	18.6678	1944
J9874_00968	323.278	5871.96
J9874_00969	116.952	8656.99
J9874_00970	17.0968	651.132
J9874_00971	43.3427	31570.3
J9874_00972	6.5982	279
J9874_00973	0.868866	39
J9874_00974	1.58667	96
J9874_00975	2.23807	114
J9874_00976	9.46651	465
J9874_00977	10.1374	19
J9874_00978	538.523	479
J9874_00979	4.74319	168
J9874_00980	4.9266	94
J9874_00981	4.12239	250
J9874_00982	9.79878	204
J9874_00983	61.7895	238
J9874_00984	20.1009	298
J9874_00985	23.2002	468
J9874_00986	16.7365	39
J9874_00987	21.7722	1028
J9874_00988	26.7119	159
J9874_00989	2.27907	42
J9874_00990	17.0481	560
J9874_00991	950.494	4020.04
J9874_00992	4.96747	669
J9874_00993	17.2969	427.358
J9874_00994	39.8496	1169.64
J9874_00995	24.9328	190
J9874_00996	4.34215	239
J9874_00997	356.887	3828
J9874_00998	41.0955	646
J9874_00999	30.4922	841.855
J9874_01000	6.62782	320.145
J9874_01001	33.1682	286
J9874_01002	16.9199	378.487
J9874_01003	17.3022	436.513
J9874_01004	41.1652	1917
J9874_01005	54.9787	1223
J9874_01006	1.15262	47
J9874_01007	6.74394	44
J9874_01008	3.70328	90
J9874_01009	5.59526	235
J9874_01010	11.1872	324.742
J9874_01011	7.63399	416.258
J9874_01012	10.3235	253
J9874_01013	3.88495	120
J9874_01014	32.7543	494
J9874_01015	28.4979	802
J9874_01016	16.6641	625
J9874_01017	76.9526	2112.64
J9874_01018	42.7858	1935.36
J9874_01019	49.7208	1623
J9874_01020	14.9901	498
J9874_01021	17.3383	993
J9874_01022	12.5625	261
J9874_01023	16.9945	319
J9874_01024	32.1131	253
J9874_01025	0.655821	2
J9874_01026	19.46	1732
J9874_01027	11.2217	642
J9874_01028	14.6901	90
J9874_01029	195.822	2790
J9874_01030	3.7302	232
J9874_01031	2.70002	69.449
J9874_01032	3.88429	73.551
J9874_01033	17.4149	392
J9874_01034	6.46268	481
J9874_01035	18.8143	967
J9874_01036	0.698263	27
J9874_01037	0.432763	19
J9874_01038	25.9644	684
J9874_01039	11.0795	463
J9874_01040	21.4633	413
J9874_01041	7.35118	310
J9874_01042	8.5291	417
J9874_01043	3.94539	456
J9874_01044	6.28258	623.814
J9874_01045	7.65306	234.186
J9874_01046	41.4076	1380
J9874_01047	1.10488	54
J9874_01048	13.6652	68
J9874_01049	10.6738	930
J9874_01050	14.883	291
J9874_01051	32.6371	1428
J9874_01052	91.6024	1462
J9874_01053	24.8702	2746
J9874_01054	17.8547	950
J9874_01055	21.0499	1036
J9874_01056	30.2146	901
J9874_01057	7.78805	61.305
J9874_01058	39.5401	2399.7
J9874_01059	33.2523	722
J9874_01060	14.263	590
J9874_01061	9.80554	186
J9874_01062	20.5422	735
J9874_01063	14.2034	1002
J9874_01064	7.69558	223
J9874_01065	12.0062	437.366
J9874_01066	4.80415	144
J9874_01067	27.191	482
J9874_01068	14.4766	491
J9874_01069	131.519	6041.48
J9874_01070	122.598	3134.52
J9874_01071	300.135	4781.34
J9874_01072	736.734	5343.98
J9874_01073	403.296	7025.94
J9874_01074	234.119	4575.75
J9874_01075	359.757	3903.03
J9874_01076	244.957	2910.97
J9874_01077	43.7115	5239
J9874_01078	257.995	2992
J9874_01079	85.042	1485.89
J9874_01080	95.8585	1660.11
J9874_01081	6.64745	73
J9874_01082	16.8326	290
J9874_01083	19.8269	572
J9874_01084	13.7745	316.656
J9874_01085	8.61826	140.833
J9874_01086	11.6796	344.511
J9874_01087	4.35632	152
J9874_01088	5.30142	306
J9874_01089	4.90676	135
J9874_01090	7.48643	167
J9874_01091	44.9512	1108.1
J9874_01092	138.943	1588.75
J9874_01093	120.564	658.828
J9874_01094	12.9985	713.001
J9874_01095	27.8249	439.222
J9874_01096	52.2851	851.777
J9874_01097	75.1668	4344
J9874_01098	33.9523	1685
J9874_01099	26.5943	1246
J9874_01100	2.48053	52
J9874_01101	0.460102	16
J9874_01102	0.362287	15
J9874_01103	0.192406	4
J9874_01104	0.428461	10
J9874_01105	0.796137	31
J9874_01106	13.2595	764
J9874_01107	1.41431	30.185
J9874_01108	6.22641	122.815
J9874_01109	1.11695	121
J9874_01110	3.56269	104
J9874_01111	16.5645	497
J9874_01112	562.18	3574
J9874_01113	5.08981	214
J9874_01114	5.33043	171
J9874_01115	42.9265	15
J9874_01116	5.66641	664
J9874_01117	8.45781	288
J9874_01118	14.7926	438
J9874_01119	6.99282	409
J9874_01120	3.51836	56
J9874_01121	1.28242	6
J9874_01122	1.19301	40
J9874_01123	16.5294	226.79
J9874_01124	5.38057	237.21
J9874_01125	0.495972	88
J9874_01126	14.4998	565
J9874_01127	2.00687	72
J9874_01128	1.47075	68
J9874_01129	2.91921	144
J9874_01130	7.84807	148
J9874_01132	9.88312	299
J9874_01133	3.91658	207.001
J9874_01134	8.50772	228.999
J9874_01135	3.91559	134
J9874_01136	4.69797	151
J9874_01137	9.57092	784
J9874_01138	4.55962	125
J9874_01139	2.96221	162
J9874_01140	0	0
J9874_01141	0.092006	1
J9874_01142	0.73278	16
J9874_01143	0.765504	28
J9874_01144	0.366811	15
J9874_01145	0.654367	13
J9874_01146	1.12716	33.997
J9874_01147	1.47308	51.003
J9874_01148	0.637637	16
J9874_01149	0.197718	4
J9874_01150	0.215296	7
J9874_01151	0.970898	29
J9874_01152	0.36634	10
J9874_01153	5.76218	154
J9874_01154	1.7939	151
J9874_01155	0.389899	22
J9874_01156	0.480042	16
J9874_01157	2.12966	72
J9874_01158	11.7805	379
J9874_01159	2.34223	88
J9874_01160	5.81678	359
J9874_01161	1.96746	4
J9874_01162	6.76199	605
J9874_01163	5.65574	228
J9874_01164	17.9954	140
J9874_01165	72.8997	132
J9874_01166	3.66658	498
J9874_01167	0.558499	10
J9874_01168	6.67182	330
J9874_01169	30.5854	226
J9874_01170	3.03867	62
J9874_01171	2.88769	89
J9874_01172	72.1864	1488
J9874_01173	2.19093	59
J9874_01174	1.7295	69
J9874_01176	18.4807	419
J9874_01177	234.647	3784
J9874_01178	12.4309	256.017
J9874_01179	174.284	680.983
J9874_01180	7.37378	58.581
J9874_01181	5.58048	429.419
J9874_01182	9.66741	611
J9874_01183	33.2609	459
J9874_01184	26.4177	145.002
J9874_01185	71.2823	1799.28
J9874_01186	4467.18	14639.7
J9874_01187	1093.47	2501
J9874_01188	6.44096	140
J9874_01189	56.885	408
J9874_01190	21.7634	956.592
J9874_01191	12.456	302.408
J9874_01192	1215.26	4287
J9874_01193	38.3476	67
J9874_01194	14.2041	37
J9874_01195	38.2565	2455
J9874_01196	175.241	2436
J9874_01197	114.35	1756
J9874_01198	58.0402	236
J9874_01199	33.7347	624
J9874_01200	32.1544	359.395
J9874_01201	476.323	3085.34
J9874_01202	149.7	5385.35
J9874_01203	833.26	7482.91
J9874_01204	71.1349	2427
J9874_01205	243.692	2756.26
J9874_01206	31.3441	1609.93
J9874_01207	39.8061	742.293
J9874_01208	32.4981	1152.44
J9874_01209	48.802	3144.07
J9874_01210	106.628	486
J9874_01211	14.4547	111
J9874_01212	1.49902	1
J9874_01213	19.3169	27
J9874_01214	48.9543	615
J9874_01215	15.4729	58
J9874_01216	13.4162	121
J9874_01217	10.8719	66
J9874_01218	85.5416	4343
J9874_01219	73.5383	1026
J9874_01220	134.344	684
J9874_01221	16212.3	38626
J9874_01222	41.3585	279
J9874_01223	44.3119	340
J9874_01224	7.73877	414
J9874_01225	46.7004	227
J9874_01226	50.1249	207
J9874_01227	95.9372	64
J9874_01228	18.0748	446
J9874_01229	14.776	46
J9874_01230	29.7413	172.439
J9874_01231	15.4393	176.561
J9874_01232	12.9241	365
J9874_01233	21.0362	1018
J9874_01234	2399.75	10411.2
J9874_01235	170.451	888
J9874_01236	17.9244	74
J9874_01237	17.7372	127
J9874_01238	43.071	536
J9874_01239	26.467	1319
J9874_01240	678.353	2909.13
J9874_01241	240.755	2041.88
J9874_01242	104.066	3176.99
J9874_01243	8744.01	224653
J9874_01244	105.419	2827.01
J9874_01245	24.1239	753.999
J9874_01246	53.4154	1713.71
J9874_01247	93.8193	1474.15
J9874_01248	18.2192	719.454
J9874_01249	50.9338	1029.68
J9874_01250	12.4619	229.446
J9874_01251	12.1318	226.554
J9874_01252	1.78168	49
J9874_01253	3.00882	73.607
J9874_01254	42.3719	6850
J9874_01255	28.7692	1388
J9874_01256	0.793141	17
J9874_01257	1.27809	58
J9874_01258	1.55898	77
J9874_01259	808.254	30483
J9874_01260	2.04524	18
J9874_01261	8.41053	35
J9874_01262	4.23221	161
J9874_01263	19.9899	1083
J9874_01264	9.55302	93
J9874_01265	1.09147	14
J9874_01266	142.707	68
J9874_01267	26.6751	323
J9874_01268	16.776	224.837
J9874_01269	3.04701	180.163
J9874_01270	2.75549	148
J9874_01271	3.79284	130
J9874_01272	8.28406	5
J9874_01273	7.66379	78
J9874_01274	10.2995	218
J9874_01275	2.91398	123
J9874_01276	74.4606	307.499
J9874_01277	60.9583	228.501
J9874_01278	57.1101	1085.33
J9874_01279	19.514	1078.67
J9874_01280	2262.52	9702.85
J9874_01281	545.61	9450.16
J9874_01282	72.561	2101.19
J9874_01283	51.5649	1441.79
J9874_01284	31.0083	3445.4
J9874_01285	204.802	2688.6
J9874_01286	4.65314	267
J9874_01287	2.03289	123
J9874_01288	9.05553	523
J9874_01289	51.0872	2008.87
J9874_01290	28.0485	1219.13
J9874_01291	112.466	1052.99
J9874_01292	226.098	4836.01
J9874_01293	30.2316	1411
J9874_01294	24.8439	1955.97
J9874_01295	33.8641	367.025
J9874_01296	29.3224	1832
J9874_01297	508.824	569
J9874_01298	14.9942	201
J9874_01299	9.07898	357
J9874_01300	82.9463	1625
J9874_01301	4362.09	18446.9
J9874_01302	35.6904	725
J9874_01303	33.749	1245
J9874_01304	10.1339	359
J9874_01305	8.29723	230
J9874_01306	7.17276	216
J9874_01307	11.2828	239
J9874_01308	26.2789	1843.28
J9874_01309	63.5235	644.725
J9874_01310	18.5232	428
J9874_01311	22.7455	379
J9874_01312	6.18808	117
J9874_01313	12.6595	370
J9874_01314	28.8281	399.337
J9874_01315	43.1217	1043.66
J9874_01316	25.017	544.002
J9874_01317	27.4267	1355
J9874_01318	21.1645	637
J9874_01319	28.6243	1417
J9874_01320	27.8225	1447
J9874_01321	11.7396	273
J9874_01322	3.03208	154
J9874_01323	45.8128	277.001
J9874_01324	74.2978	1332
J9874_01325	25.9552	2184
J9874_01326	10.38	198
J9874_01327	64.7077	222
J9874_01328	29.6726	169.802
J9874_01329	21.8961	448.198
J9874_01330	140.953	600
J9874_01331	3.96591	16
J9874_01332	15.3683	212
J9874_01333	29.8925	981
J9874_01334	11.7192	561
J9874_01335	19.9245	152
J9874_01336	9.83164	123
J9874_01337	1.79077	160
J9874_01338	18.3801	1842
J9874_01339	7.57571	281
J9874_01340	15.8377	206.045
J9874_01341	308.813	3965.86
J9874_01342	37.2653	2405.1
J9874_01343	116.593	2069.68
J9874_01344	2.26164	111
J9874_01345	10.8511	175
J9874_01346	35.5665	902
J9874_01347	13.8391	50
J9874_01348	20.1528	115
J9874_01349	8.0246	290
J9874_01350	1528.63	4418.93
J9874_01351	5.46402	400
J9874_01352	10.847	136
J9874_01353	8.82497	101
J9874_01354	18.258	383
J9874_01355	12.9631	385
J9874_01356	6.9786	236
J9874_01357	6.97633	338
J9874_01358	10.381	513
J9874_01359	42.0132	1873
J9874_01360	43.9408	997.831
J9874_01361	10.9095	712.169
J9874_01362	52.0707	185
J9874_01363	23.8962	176
J9874_01364	14.7711	61
J9874_01365	71.0825	140
J9874_01366	6.54626	574
J9874_01367	23.6736	367.383
J9874_01368	48.2408	755.617
J9874_01369	29.6879	1626
J9874_01370	13.4645	419
J9874_01371	87.5304	1411.88
J9874_01372	74.4874	2883.12
J9874_01373	63.2156	1464
J9874_01374	17.0818	70
J9874_01375	39.4409	1403
J9874_01376	86.5677	1521
J9874_01377	70.7866	710.997
J9874_01378	17.9802	293
J9874_01379	20.4372	528
J9874_01380	52.1278	2400
J9874_01381	83.9951	4756.3
J9874_01382	44.5863	1396.33
J9874_01383	4.64725	140
J9874_01384	8.24192	321
J9874_01385	588.288	2496.3
J9874_01386	15.4078	721.703
J9874_01387	55.8173	718
J9874_01388	158.357	5699.77
J9874_01389	83.949	6465.23
J9874_01390	151.904	2425
J9874_01391	17.5077	342
J9874_01392	31.4228	1030
J9874_01393	675.666	20889
J9874_01394	326.956	4656.58
J9874_01395	244.861	1003.42
J9874_01396	17.1639	275.996
J9874_01397	26.6041	1007
J9874_01398	15.4296	857
J9874_01399	17.7163	180
J9874_01400	9.28196	615.095
J9874_01401	78.425	313.905
J9874_01402	5.14487	108
J9874_01403	119.31	53.061
J9874_01405	25.2818	527
J9874_01406	23.9168	183
J9874_01407	92.9886	2301
J9874_01408	163.025	3512
J9874_01409	83.2955	1254.69
J9874_01410	44.7939	1659.31
J9874_01411	81.4552	2349
J9874_01412	395.431	2836
J9874_01413	16.1988	309
J9874_01414	348.163	36033
J9874_01415	33.8481	597
J9874_01416	51.6935	2942
J9874_01417	110.481	5943.3
J9874_01418	57.7626	1027.31
J9874_01419	30.0255	1113.7
J9874_01420	78.5676	2194.7
J9874_01421	31.8089	1204
J9874_01422	24.9216	162
J9874_01423	13.3103	700
J9874_01424	253.266	531
J9874_01425	84.8973	479
J9874_01426	1.63074	42
J9874_01427	20.9474	209
J9874_01428	12.7967	552
J9874_01429	23.3886	255
J9874_01430	22.6327	317
J9874_01431	39.7878	762
J9874_01432	6466.05	27319
J9874_01433	7.39005	192
J9874_01434	9.58142	501
J9874_01435	3.49579	238
J9874_01436	3.18811	77
J9874_01437	1.33543	15
J9874_01438	0.573683	38
J9874_01439	83.661	1892.61
J9874_01440	57.2243	868.392
J9874_01441	87.9825	1591
J9874_01442	3.30249	219
J9874_01443	18.1413	569
J9874_01444	7.97903	391.486
J9874_01445	3.78376	61.514
J9874_01446	79.0206	2708
J9874_01447	125.409	521
J9874_01448	37.6829	3596
J9874_01449	24.4945	586
J9874_01450	58.5616	5642
J9874_01451	60.8476	602
J9874_01452	17.9115	363
J9874_01453	257.042	1086
J9874_01454	34.1177	1252
J9874_01455	15.2884	307.154
J9874_01456	61.8286	451.846
J9874_01457	19352.8	60248
J9874_01458	1.63241	35
J9874_01459	2.28061	74
J9874_01460	30.0073	521
J9874_01461	7.85365	641
J9874_01462	38.5921	204.852
J9874_01463	11.6399	767.148
J9874_01464	16.8708	1239
J9874_01465	102.501	8847
J9874_01466	8.64582	512
J9874_01467	196.929	1212
J9874_01468	15.1937	399
J9874_01469	17.7157	155
J9874_01470	28.2867	1667
J9874_01471	203.054	845
J9874_01472	2742.76	6099
J9874_01473	154.033	641
J9874_01474	214.506	770
J9874_01475	9.6669	39
J9874_01476	112.539	143
J9874_01477	3.85841	112
J9874_01478	2.66458	98
J9874_01479	77.8039	406.931
J9874_01480	50.8104	1224.07
J9874_01481	22.3836	621
J9874_01482	5.9725	206
J9874_01483	4.53493	247.334
J9874_01484	11.6877	350.275
J9874_01485	26.5062	1570.39
J9874_01486	5.14947	150
J9874_01487	28.4594	630
J9874_01488	8.93103	31
J9874_01489	3.18531	40
J9874_01490	73.4556	287.014
J9874_01491	9.41061	446.987
J9874_01492	15.6112	409.998
J9874_01493	20.3118	1106.24
J9874_01494	197.201	1638
J9874_01495	21.0214	702
J9874_01496	5.53149	117
J9874_01497	4.43347	341
J9874_01498	1.30156	45
J9874_01499	1089.91	2685
J9874_01500	25.9355	1100
J9874_01501	21.0979	977
J9874_01502	143.486	1150
J9874_01503	168.866	692
J9874_01504	35.0757	1368
J9874_01505	18.0802	1379
J9874_01506	14.1657	36
J9874_01507	25.2428	204
J9874_01508	11.304	224
J9874_01509	9.34884	1606
J9874_01510	48.9138	1217
J9874_01511	1.65681	7
J9874_01512	9.19784	511
J9874_01513	11.1136	444
J9874_01514	27.2766	517
J9874_01515	71.3522	507
J9874_01516	2.70972	140
J9874_01517	8.90664	436
J9874_01518	17.4355	1118.2
J9874_01519	68.1254	2003.8
J9874_01520	85.6335	2209.97
J9874_01521	1031.17	20032.1
J9874_01522	61.9899	594
J9874_01523	9.65867	260
J9874_01524	8.61851	275
J9874_01525	47.1416	3093
J9874_01526	11.8684	886
J9874_01527	4.62157	126
J9874_01528	0.726365	29
J9874_01529	3.56528	68
J9874_01530	8.79354	334
J9874_01531	8.75749	543
J9874_01532	0.454033	15
J9874_01533	0.539591	27
J9874_01534	0.724016	25
J9874_01535	2.14206	125
J9874_01536	1.1748	29
J9874_01537	1.16228	26
J9874_01538	2.1018	54
J9874_01539	0.901474	42
J9874_01540	0.354783	34
J9874_01541	1.7512	54
J9874_01542	8.84749	58
J9874_01543	8.08066	270
J9874_01544	25.1125	101.314
J9874_01545	38.3972	180.686
J9874_01546	11.0018	362
J9874_01547	7.36031	389
J9874_01548	7.55506	18
J9874_01549	3.30623	151
J9874_01550	32.385	369
J9874_01551	11.9609	307
J9874_01552	7.21455	50
J9874_01553	2.13677	27
J9874_01554	1.70819	7
J9874_01555	16.6278	1295.59
J9874_01556	13.3813	1406.02
J9874_01557	11.8697	529.394
J9874_01558	20.9012	54
J9874_01559	88.0716	249
J9874_01560	104.219	2271
J9874_01561	1.93711	39
J9874_01562	7.59286	326
J9874_01563	1.11238	40
J9874_01564	3.70101	329
J9874_01565	5.97767	147
J9874_01566	1.0422	25.184
J9874_01567	3.85845	22.816
J9874_01568	0.5982	29
J9874_01569	2.79747	95
J9874_01570	1.45564	6
J9874_01571	3.20171	33
J9874_01572	3.54774	63
J9874_01573	12.9585	176.997
J9874_01574	35.0331	1749
J9874_01575	0.715673	24
J9874_01576	8.52421	378
J9874_01577	13.4811	470
J9874_01578	1.68876	40
J9874_01579	0.158297	8
J9874_01580	0.243909	9
J9874_01581	0.206451	3
J9874_01582	1.24879	21
J9874_01583	1.02542	21
J9874_01584	0.610373	26
J9874_01585	276.692	1202
J9874_01586	218.106	2661
J9874_01587	0.639742	20
J9874_01588	0.898507	32
J9874_01589	1.31226	39
J9874_01590	0.743782	7
J9874_01591	2.92061	36
J9874_01592	1.58952	71
J9874_01593	12.0536	281
J9874_01594	6.14927	140
J9874_01595	2.16931	39
J9874_01596	3.44903	63
J9874_01597	6.0113	528
J9874_01598	1196.57	9263
J9874_01599	18.5702	282
J9874_01600	1.42476	10
J9874_01601	3.46815	93
J9874_01602	1.36117	26
J9874_01603	0.286034	17
J9874_01604	1.84014	52
J9874_01605	1.38944	25
J9874_01606	0.589561	13
J9874_01607	1.67631	139
J9874_01608	1.22628	61
J9874_01609	1.49454	51
J9874_01610	0.656957	22
J9874_01611	6.38068	505
J9874_01612	24.9944	325
J9874_01613	4.0265	112
J9874_01614	2.13654	70
J9874_01615	0.494886	21
J9874_01616	3.15862	155
J9874_01617	2.13513	115
J9874_01618	3.96211	160
J9874_01619	15.7264	226.326
J9874_01620	63.0359	780.674
J9874_01621	445.209	495
J9874_01622	0.724646	24
J9874_01623	0.140902	7
J9874_01624	6.56158	314
J9874_01625	15.8949	313
J9874_01626	0.851616	34
J9874_01627	18.7236	1260
J9874_01628	5.03759	94.673
J9874_01629	3.22625	315.327
J9874_01630	1.84145	87
J9874_01631	5.48943	241
J9874_01632	7.16391	145
J9874_01633	6.10794	26
J9874_01634	65.862	655.056
J9874_01635	1905.99	11168.9
J9874_01636	8.06014	313
J9874_01637	3.81987	105
J9874_01638	3.39775	87.388
J9874_01639	3.82524	81.612
J9874_01640	9.40561	339
J9874_01641	63.7411	969
J9874_01642	5.57135	216
J9874_01643	1.30125	30
J9874_01644	2.3835	100
J9874_01645	2.45927	68
J9874_01646	41.6881	1596
J9874_01647	10.6644	709
J9874_01648	25.9055	1033
J9874_01649	14.5728	394
J9874_01650	8752.71	12234
J9874_01651	5.8119	383
J9874_01652	71.6514	2178
J9874_01653	4.5591	167
J9874_01654	0.703079	19
J9874_01655	0.50189	28
J9874_01656	1.04063	28
J9874_01657	0.300693	20
J9874_01658	3.61591	151
J9874_01659	4.85858	133
J9874_01660	2.62642	86
J9874_01661	1.99323	98
J9874_01662	10.9383	343
J9874_01663	6.02826	32
J9874_01664	21.8931	273
J9874_01665	10.474	129
J9874_01666	4.73306	132
J9874_01667	5.30509	609
J9874_01668	5.75541	125
J9874_01669	7.64066	212
J9874_01670	15.3812	287
J9874_01671	9.72389	225
J9874_01672	31.6574	1433
J9874_01673	31.2038	645
J9874_01674	10.5988	305
J9874_01675	41.7588	1438
J9874_01676	48.7026	529
J9874_01677	7.65508	40.954
J9874_01678	8.27836	247.046
J9874_01679	171.007	2174
J9874_01680	95.8444	983
J9874_01681	86.0528	857
J9874_01682	47.7193	541
J9874_01683	23.162	884
J9874_01684	164.24	600
J9874_01685	2.24353	32
J9874_01686	4.67068	146
J9874_01687	112.198	979
J9874_01688	48.8701	870
J9874_01689	917.131	3904
J9874_01690	36.8224	662
J9874_01691	4117.9	2093
J9874_01692	6.59549	273
J9874_01693	4.89371	122
J9874_01694	43.5138	1110
J9874_01695	30.3538	1147
J9874_01696	143.459	3392.01
J9874_01697	8.20524	419
J9874_01698	146.904	56
J9874_01699	0	0
J9874_01701	81.9314	3830
J9874_01702	134733	707060
J9874_01703	19.1889	516
J9874_01704	96.3516	603
J9874_01705	20.3058	1058.29
J9874_01706	56.6346	2054.69
J9874_01707	38.7724	848.314
J9874_01708	25.2857	1765.4
J9874_01709	60.3886	694.301
J9874_01710	11.0584	109
J9874_01711	6.43587	869
J9874_01712	27.8546	1048
J9874_01713	15.5895	1483
J9874_01714	5.85073	144
J9874_01715	11.7592	547
J9874_01716	26.6949	1092
J9874_01717	17.0835	285
J9874_01718	26.4711	223
J9874_01719	17.2792	298.995
J9874_01720	30.7659	297.012
J9874_01721	15.3824	343.994
J9874_01722	9.5951	66
J9874_01723	247.174	3945.18
J9874_01724	43.1005	2986.84
J9874_01725	11.9461	269.982
J9874_01726	1717.84	7366.97
J9874_01727	1042.47	2939.28
J9874_01728	921.717	16492.2
J9874_01729	193.166	12724.5
J9874_01730	7.23597	62
J9874_01731	0	0
J9874_01732	81.1402	487
J9874_01733	0	0
J9874_01734	4.19663	11
J9874_01735	6895.34	15333
J9874_01736	126.086	1695
J9874_01737	123.526	699.859
J9874_01738	66.5319	1446.14
J9874_01739	27.3505	414
J9874_01740	3.78589	82
J9874_01741	1.83212	42
J9874_01742	2.08048	69
J9874_01743	3.06093	45
J9874_01744	3.12568	141
J9874_01745	45.865	3928.48
J9874_01746	3.46169	43
J9874_01747	7907.89	42681
J9874_01748	5.02412	83
J9874_01749	1.46986	42
J9874_01750	39.8542	917
J9874_01751	19.01	517
J9874_01752	115.204	4210
J9874_01753	70.6983	637
J9874_01754	11.8215	371.611
J9874_01755	26.9901	1303.95
J9874_01756	23.4886	1185.98
J9874_01757	21.2513	854.571
J9874_01758	39.0215	1703.89
J9874_01759	24.5271	847.702
J9874_01760	13.8396	539.298
J9874_01761	80.1294	140
J9874_01762	6.40218	257
J9874_01763	24.4566	558.999
J9874_01764	22.4509	2255.54
J9874_01765	21.1566	3596.46
J9874_01766	0.091584	2
J9874_01767	0	0
J9874_01768	0.023176	1
J9874_01769	0.44909	48
J9874_01770	34.7853	399
J9874_01771	13.3894	680
J9874_01772	11.0435	947.665
J9874_01773	34.4871	688.335
J9874_01774	13.1327	787.479
J9874_01775	11.1161	716.521
J9874_01776	13.2839	428
J9874_01777	10.2875	479
J9874_01778	39.1327	968
J9874_01779	2351.78	13526
J9874_01780	22.2228	709
J9874_01781	19.7656	603
J9874_01782	36.7341	889
J9874_01783	126.151	541
J9874_01784	7.24311	188.706
J9874_01785	14.9145	544.294
J9874_01786	104.68	4168
J9874_01787	10.2707	177.048
J9874_01788	200.738	4837.95
J9874_01789	45.1533	1538
J9874_01790	4.91971	169
J9874_01791	2752.27	11366
J9874_01792	4.47048	101
J9874_01793	30.6984	1048
J9874_01794	7.14197	30
J9874_01795	1.03214	41
J9874_01796	3.77683	49
J9874_01797	2.5101	149
J9874_01798	1.52822	19.385
J9874_01799	1.04642	13.615
J9874_01800	0.927993	11
J9874_01801	1.30444	15
J9874_01802	0.7859	28
J9874_01803	0.75928	50
J9874_01804	1.53593	89
J9874_01805	1.05796	122
J9874_01806	2.34868	52
J9874_01807	1.33569	12
J9874_01808	2.2542	242.116
J9874_01809	3.97122	75.848
J9874_01810	0	0
J9874_01811	1.00386	22.046
J9874_01812	1.65206	3.884
J9874_01813	6.62056	122.106
J9874_01814	3.20799	18
J9874_01815	1.80348	29
J9874_01816	2.39925	50
J9874_01817	1.71343	122
J9874_01818	1.31417	141
J9874_01819	4.39248	18
J9874_01820	20.9163	282
J9874_01821	0.933266	59.371
J9874_01822	1.49916	36.629
J9874_01823	1.44537	62
J9874_01824	1.97384	119
J9874_01825	1.03361	13
J9874_01826	38.0149	491
J9874_01827	2.4819	51
J9874_01828	2.24853	3
J9874_01829	33.165	675
J9874_01830	137.895	2274
J9874_01831	108.73	2935
J9874_01832	16.3611	267
J9874_01833	29.423	529
J9874_01834	23.1074	378.001
J9874_01835	94.9627	361.999
J9874_01836	2.40788	62
J9874_01837	1.18111	30
J9874_01838	0.555754	18
J9874_01839	5.45206	435
J9874_01840	35.7195	1526
J9874_01841	39.6701	2304.61
J9874_01842	284.2	3077.4
J9874_01843	200.511	17742.4
J9874_01844	37.27	1803.89
J9874_01845	84.5302	2379.25
J9874_01846	112.25	4718.06
J9874_01847	109.604	4838.98
J9874_01848	85.9783	3712
J9874_01849	71.8098	4736
J9874_01850	1.86002	46
J9874_01851	0.63638	16
J9874_01852	1.11863	34
J9874_01853	1.96822	57
J9874_01854	1.83755	123
J9874_01855	4.2823	209
J9874_01856	109.054	291
J9874_01857	4.52332	255
J9874_01858	0.72002	11
J9874_01859	4.10236	65
J9874_01860	55.5583	770
J9874_01861	41.696	194
J9874_01862	34.4519	184
J9874_01863	7.74972	198
J9874_01864	26.6812	759
J9874_01865	13.2432	274
J9874_01866	13.4854	377.995
J9874_01867	13.8825	340.005
J9874_01868	9.12876	825
J9874_01869	0.839098	66
J9874_01870	0.594506	38
J9874_01871	1572.49	6144.23
J9874_01872	1505.62	6569.77
J9874_01873	8.00508	278
J9874_01874	3.96388	313
J9874_01875	11.6398	137.005
J9874_01876	7.33292	347.995
J9874_01877	9.01571	370
J9874_01878	3.13375	48
J9874_01879	4.33415	95
J9874_01880	20.5154	605.599
J9874_01881	9.05875	318.401
J9874_01882	9.23504	91.33
J9874_01883	18.5162	163.67
J9874_01884	1111.67	2472
J9874_01885	51.3612	474
J9874_01886	26.6046	623
J9874_01887	4682.65	13239
J9874_01888	2523.71	9860.92
J9874_01889	185.527	781.075
J9874_01890	904.121	9604.72
J9874_01891	23.4243	209
J9874_01892	933.778	3796.88
J9874_01893	48.0912	1667.12
J9874_01894	27.3335	872.013
J9874_01895	3113.78	9297.99
J9874_01896	7.0989	279
J9874_01897	19.0517	126
J9874_01898	3.01256	8
J9874_01899	193.66	985
J9874_01900	176.285	196
J9874_01901	67.8217	2571
J9874_01902	8.32429	240
J9874_01903	4.67903	73
J9874_01904	39.1302	1279.09
J9874_01905	37.486	531.915
J9874_01906	15.4417	991
J9874_01907	13.1319	306
J9874_01908	11.3167	586.314
J9874_01909	25.6465	1066.69
J9874_01910	2.70867	63
J9874_01911	28.4836	1249
J9874_01912	4.35834	104
J9874_01913	4.65646	160
J9874_01914	2.38366	170
J9874_01915	7.71103	289
J9874_01916	3.92672	100
J9874_01917	12.7847	204
J9874_01918	14.0821	534
J9874_01919	10.6541	302
J9874_01920	10.1687	449.544
J9874_01921	7.53459	199.914
J9874_01922	8.39787	237.543
J9874_01923	364.835	1617.96
J9874_01924	15.9222	3011.04
J9874_01925	13.7473	295
J9874_01926	3.43911	164
J9874_01927	1.15466	2
J9874_01928	9.31042	325
J9874_01929	7.18098	140
J9874_01930	27.9031	642.303
J9874_01931	80.2536	561.697
J9874_01932	43.6416	518
J9874_01933	0.572853	40
J9874_01934	5.06452	198
J9874_01935	110.889	4411
J9874_01936	5.12857	142
J9874_01937	6.73366	161.002
J9874_01938	8.14646	219.622
J9874_01939	4.44981	231.376
J9874_01940	2.87254	90
J9874_01941	36.4565	1371
J9874_01942	2395.57	9532.96
J9874_01943	151.075	2838.66
J9874_01944	40.59	975.379
J9874_01945	40.7399	1029.79
J9874_01946	52.4779	1387.11
J9874_01947	3183.48	6472.25
J9874_01948	529.337	8273.86
J9874_01949	11.2361	181
J9874_01950	15.7012	564
J9874_01951	22.5149	2459.01
J9874_01952	180.266	4813.76
J9874_01953	85.0412	4937.25
J9874_01954	105.904	2397.91
J9874_01955	74.8094	2328.77
J9874_01956	38.9512	816.324
J9874_01957	459.138	10308.2
J9874_01958	104.827	2836.83
J9874_01959	105.901	4919.85
J9874_01960	50.7338	1181.06
J9874_01961	145.19	1063.85
J9874_01962	182.648	1208.18
J9874_01963	45.8217	1004.19
J9874_01964	168.034	704.603
J9874_01965	572.698	4639.26
J9874_01966	1.95135	122
J9874_01967	26.182	693
J9874_01968	21.6425	354
J9874_01969	21.3971	214
J9874_01970	321.65	7062
J9874_01971	14.7808	159
J9874_01972	4.97811	216
J9874_01973	34.4768	191
J9874_01974	372.478	2291
J9874_01975	6200.21	34497
J9874_01976	18.2532	677
J9874_01977	9.2172	359
J9874_01978	102.368	905.644
J9874_01979	237.058	3356.36
J9874_01980	7.8901	395
J9874_01981	7.93721	355
J9874_01982	15.1004	429
J9874_01983	18.0755	354
J9874_01984	3.18602	342
J9874_01985	1.05886	124
J9874_01986	87.636	1633
J9874_01987	13.7021	62
J9874_01988	60.8545	4410.3
J9874_01989	109.319	5034.77
J9874_01990	20.9978	540
J9874_01991	7.50405	434
J9874_01992	30.3683	411
J9874_01993	7.86731	357
J9874_01994	73.7518	164
J9874_01995	7.87552	388
J9874_01996	6.50902	151.336
J9874_01997	15.9918	183.04
J9874_01998	29.5141	2105.62
J9874_01999	20.8245	228
J9874_02000	6.00614	382
J9874_02001	30.9722	380
J9874_02002	12.7991	106.84
J9874_02003	5.48043	321.16
J9874_02004	46.3644	271.999
J9874_02005	9.9817	459.997
J9874_02006	11.7779	154.247
J9874_02007	32.5817	433.699
J9874_02008	12.2234	78.057
J9874_02009	21.6461	513
J9874_02010	13.6585	384
J9874_02011	56.7913	592
J9874_02012	9.02444	332.116
J9874_02013	15.8586	573.884
J9874_02014	7.56835	346
[truncated: 2,052 more rows]

## Sheet: P25-C-NB-1
Supplementary Table S17g. Transcript quantification (raw reads count) results for samples used in the plant-bacteria interactions assay (strain S25, control, rep 1)
Name	TPM	NumReads
KAI37_00001	26.0262	1010
KAI37_00002	24.1572	715.567
KAI37_00003	48.0153	82.265
KAI37_00004	25.9614	874.951
KAI37_00005	75.2369	220.824
KAI37_00006	92.2324	5187.32
KAI37_00007	1.74883	33
KAI37_00008	33.4875	2285.86
KAI37_00009	41.4194	954
KAI37_00010	0	0
KAI37_00011	0	0
KAI37_00012	0	0
KAI37_00013	1554.98	7948
KAI37_00014	28.7527	212
KAI37_00015	15.1298	16
KAI37_00016	5.63974	248
KAI37_00017	8.88092	123
KAI37_00018	2371.3	8151.98
KAI37_00019	544.355	3305.54
KAI37_00020	169.514	3791.69
KAI37_00021	190.914	2633.57
KAI37_00022	681.255	2001.21
KAI37_00023	5.06029	93.869
KAI37_00024	13.576	287.131
KAI37_00025	3317.96	6382
KAI37_00026	1.52357	43.188
KAI37_00027	4.09684	67.812
KAI37_00028	6.25733	174
KAI37_00029	3.95565	52
KAI37_00030	2.8762	54
KAI37_00031	4.68466	127
KAI37_00032	15383.7	37224.7
KAI37_00033	23.9712	68
KAI37_00034	15.7856	320
KAI37_00035	39.4768	701.12
KAI37_00036	173.325	549.88
KAI37_00037	88.5233	3227.07
KAI37_00038	201.438	3706.95
KAI37_00039	4.44017	6
KAI37_00040	33.2434	367.657
KAI37_00041	56.5251	86.343
KAI37_00042	9.51749	1027.22
KAI37_00043	97.1005	3117.78
KAI37_00044	175.446	1630
KAI37_00045	9.25185	576.008
KAI37_00046	21.7575	832.996
KAI37_00047	2077.25	4817.43
KAI37_00048	1874.14	4390.57
KAI37_00049	0.960277	5
KAI37_00050	30.9683	231.503
KAI37_00051	315.995	946.811
KAI37_00052	277.058	4197.7
KAI37_00053	1.008	70
KAI37_00054	3.59621	61
KAI37_00055	59.525	1428
KAI37_00056	43.9906	1836.58
KAI37_00057	93.2401	893.551
KAI37_00058	339.322	19790.7
KAI37_00059	16.6284	824.973
KAI37_00060	31.9419	698.24
KAI37_00061	25.1506	535.787
KAI37_00062	9.1346	130.752
KAI37_00063	11.0508	238.248
KAI37_00064	49.6589	1077
KAI37_00065	6.58042	320.354
KAI37_00066	117.276	1129.65
KAI37_00067	15.9252	369
KAI37_00068	16.092	302
KAI37_00069	10.479	38.786
KAI37_00070	19.9059	241.383
KAI37_00071	41.5683	63.831
KAI37_00072	31.0102	661
KAI37_00073	121.214	866.998
KAI37_00074	16.1872	618.917
KAI37_00075	3.01009	90.085
KAI37_00076	2.30564	17
KAI37_00077	0.205863	3
KAI37_00078	0.190209	8
KAI37_00079	0.142494	4
KAI37_00080	0.17887	9
KAI37_00081	0.186484	6.995
KAI37_00082	0.706393	4.005
KAI37_00083	2.26363	1808
KAI37_00084	0.497836	16
KAI37_00085	0	0
KAI37_00086	0	0
KAI37_00088	73.0107	2362
KAI37_00089	67.119	2332
KAI37_00090	153.507	2641.49
KAI37_00091	122.13	1059.52
KAI37_00092	155.618	4240
KAI37_00093	11.3474	5
KAI37_00094	0.245283	3
KAI37_00095	1.05291	4
KAI37_00096	2.39933	42
KAI37_00097	1.44522	5
KAI37_00098	0	0
KAI37_00099	0	0
KAI37_00100	221.976	4203
KAI37_00101	28.0994	248.653
KAI37_00102	12.6682	150.347
KAI37_00103	6.05745	360.002
KAI37_00104	24.9384	343
KAI37_00105	355.912	6346.84
KAI37_00106	238.238	3754.56
KAI37_00107	9.91936	26
KAI37_00108	24.6717	72.001
KAI37_00109	6.49274	70
KAI37_00110	16.1092	106
KAI37_00111	0.496995	7
KAI37_00112	0.229364	16
KAI37_00113	86.4015	881
KAI37_00114	10.5788	78
KAI37_00115	11.0992	57
KAI37_00116	62.229	457
KAI37_00117	1.70345	31
KAI37_00118	4.11925	49
KAI37_00119	6.33328	29
KAI37_00120	0.700343	12
KAI37_00121	0	0
KAI37_00122	4.32279	82
KAI37_00123	17.1028	133
KAI37_00124	4.26192	406
KAI37_00125	149.237	2895.81
KAI37_00126	0.158202	4
KAI37_00127	14.181	785.008
KAI37_00128	3.21932	153.992
KAI37_00129	1.89081	32
KAI37_00130	25.8402	179.987
KAI37_00131	37.2014	1960.01
KAI37_00132	0.259643	6
KAI37_00133	0.117268	3
KAI37_00134	0.103629	3
KAI37_00135	1.2641	42
KAI37_00136	0.686804	31
KAI37_00137	0.821688	34
KAI37_00138	0.276872	9
KAI37_00139	308.872	2389.01
KAI37_00140	28.2998	1136
KAI37_00141	17.2374	68
KAI37_00142	3606.74	70111.1
KAI37_00143	35.7717	1414
KAI37_00144	13.0433	536.388
KAI37_00145	13.5965	453.612
KAI37_00146	2328.3	2735.78
KAI37_00147	119.788	6445.97
KAI37_00148	2662.09	7387.03
KAI37_00149	859.855	9182.88
KAI37_00150	2.99272	8
KAI37_00151	2.27662	5
KAI37_00154	0	0
KAI37_00155	2.43158	1
KAI37_00156	0	0
KAI37_00157	4.53895	2
KAI37_00158	0	0
KAI37_00159	24.3158	10
KAI37_00160	2.43158	1
KAI37_00161	12.1579	5
KAI37_00162	0	0
KAI37_00163	142.977	63
KAI37_00164	0	0
KAI37_00165	0.899597	23
KAI37_00166	1214.33	25176.3
KAI37_00167	47.0563	997.997
KAI37_00168	39.5242	987.284
KAI37_00169	62.1557	660.731
KAI37_00170	86.0821	714.988
KAI37_00171	8.30288	156
KAI37_00172	5.14992	175
KAI37_00173	9.25314	135
KAI37_00174	17.5713	841.339
KAI37_00175	29.8394	444.658
KAI37_00176	23.7178	294.003
KAI37_00177	31.9386	598.659
KAI37_00178	22.2139	506.064
KAI37_00179	28.0982	441.86
KAI37_00180	29.4769	616.417
KAI37_00181	25.226	1490.11
KAI37_00182	81.4788	1972.89
KAI37_00183	25.197	609.129
KAI37_00184	20.7386	429.35
KAI37_00185	29.7018	788.533
KAI37_00186	82.9907	1524.18
KAI37_00187	390.744	792
KAI37_00188	43.2377	739
KAI37_00189	3350.32	82491.9
KAI37_00190	462.656	6405.91
KAI37_00191	0	0
KAI37_00192	1133.66	34326.7
KAI37_00193	5875.77	112993
KAI37_00194	1214.08	33971.6
KAI37_00195	927.41	15085
KAI37_00196	1188.38	48322.1
KAI37_00197	4977.32	130728
KAI37_00198	587.065	913.999
KAI37_00199	11.3517	960
KAI37_00200	46.1789	312
KAI37_00201	49284.2	273581
KAI37_00202	1.76314	13
KAI37_00203	5.17981	424
KAI37_00204	8.81569	65
KAI37_00205	2.73095	23
KAI37_00206	0	0
KAI37_00207	1.20093	9
KAI37_00208	4.66596	31.201
KAI37_00209	11.2132	30.634
KAI37_00210	4.85132	46.165
KAI37_00211	0	0
KAI37_00212	2.73766	40.997
KAI37_00213	6.62485	127.003
KAI37_00214	0	0
KAI37_00215	1.91774	8.732
KAI37_00216	1.35411	32.268
KAI37_00217	1.04346	5
KAI37_00218	15.2581	158
KAI37_00219	9.39914	9.664
KAI37_00220	9.00675	69.336
KAI37_00221	6.64568	49
KAI37_00222	0.278413	8
KAI37_00223	2.66579	27
KAI37_00224	0.483195	25
KAI37_00225	106.426	2094.05
KAI37_00226	5.69217	74.478
KAI37_00227	3.11946	60.522
KAI37_00228	4.40361	81
KAI37_00229	19.819	504
KAI37_00230	7.65724	887
KAI37_00231	2.08196	89
KAI37_00232	0.701299	14
KAI37_00233	3.06969	172.245
KAI37_00234	3.39159	88.581
KAI37_00235	8.3284	236
KAI37_00236	2.09508	58
KAI37_00237	1.12111	20.872
KAI37_00238	1.00947	27.128
KAI37_00239	6.08253	449
KAI37_00240	3.88373	69
KAI37_00241	33.0792	201.145
KAI37_00242	75.9159	211.855
KAI37_00243	18.5414	511.154
KAI37_00244	35.5403	2731.94
KAI37_00245	32.1747	1844.09
KAI37_00246	24.2098	479
KAI37_00247	5.15359	37.999
KAI37_00248	6.38455	240.001
KAI37_00249	80.985	8748.02
KAI37_00250	160.896	2205.06
KAI37_00251	106.16	1640.21
KAI37_00252	292.258	8902.66
KAI37_00253	16.5392	911.641
KAI37_00254	14.8304	563.359
KAI37_00255	9.92863	317
KAI37_00256	4.04341	101
KAI37_00257	2.73054	55
KAI37_00258	5.39771	46
KAI37_00259	36.7789	504
KAI37_00260	2.45054	24
KAI37_00261	2.31843	119.997
KAI37_00262	6.3829	21
KAI37_00263	2.94167	384
KAI37_00264	2.40775	114
KAI37_00265	9.87883	123
KAI37_00266	95.9868	241.04
KAI37_00267	102.821	437.96
KAI37_00268	9.49639	155.37
KAI37_00269	7.14172	556.63
KAI37_00270	5.67423	169
KAI37_00271	13.5055	584.589
KAI37_00272	70.0197	1289.41
KAI37_00273	5.90252	130
KAI37_00274	70.7873	878
KAI37_00275	109.343	803
KAI37_00276	6.88458	160
KAI37_00277	2.22235	73
KAI37_00278	3.51515	97
KAI37_00279	0	0
KAI37_00280	88.935	3848.6
KAI37_00281	32.7997	121.401
KAI37_00282	12.8145	515
KAI37_00283	0.888147	16.999
KAI37_00284	2.39084	42.683
KAI37_00285	4.58503	196.314
KAI37_00286	8.53843	255.373
KAI37_00287	6.84856	59.631
KAI37_00288	0.787983	7
KAI37_00289	1.16586	28
KAI37_00290	0.260366	5
KAI37_00291	16.8357	175
KAI37_00292	0	0
KAI37_00293	0.058687	1
KAI37_00294	0.464979	8
KAI37_00295	0.192627	4
KAI37_00296	1.52676	67
KAI37_00297	0.732978	16
KAI37_00298	3611.68	77354.2
KAI37_00299	1.06382	4
KAI37_00300	1.91557	54
KAI37_00301	11.7305	205
KAI37_00302	5.10592	124
KAI37_00303	24.8592	999.187
KAI37_00304	26.028	871.813
KAI37_00305	2.68865	51
KAI37_00306	34.7188	1338
KAI37_00307	4.48693	21
KAI37_00308	0.254047	5
KAI37_00309	0.558068	1
KAI37_00310	0.02741	1
KAI37_00311	0.11011	5
KAI37_00312	501.857	1651.13
KAI37_00313	18.1669	1438
KAI37_00314	1083.7	1483.73
KAI37_00315	289.933	400.293
KAI37_00316	0.254178	6
KAI37_00317	85.4327	261
KAI37_00318	0.813756	6
KAI37_00319	0.246183	2
KAI37_00320	1.391	10
KAI37_00321	2.10949	33
KAI37_00322	4.31066	53
KAI37_00323	5.14299	36
KAI37_00324	2.00248	1
KAI37_00325	5.71261	189
KAI37_00326	12.1181	147
KAI37_00327	16.8909	451
KAI37_00328	17.6287	2104
KAI37_00329	4.60664	306
KAI37_00330	25.433	719.992
KAI37_00331	30.8262	510.395
KAI37_00332	62.0566	979.613
KAI37_00333	0.542504	4
KAI37_00334	0.580434	23
KAI37_00335	5.67369	6
KAI37_00336	0.639477	17
KAI37_00337	0.681278	14
KAI37_00338	0.472807	1
KAI37_00339	1.53378	27
KAI37_00340	0	0
KAI37_00341	357.126	13470.7
KAI37_00342	2.76714	145
KAI37_00343	2.32496	60
KAI37_00344	6.87363	114
KAI37_00345	39.8453	1017
KAI37_00346	0.506113	11
KAI37_00347	1.41808	8
KAI37_00348	0.186099	6
KAI37_00349	0.178755	15
KAI37_00350	2.97119	42.24
KAI37_00351	10.5056	434.76
KAI37_00352	1.21364	179
KAI37_00353	138.422	2520
KAI37_00354	3.95864	105.099
KAI37_00355	6.22537	45.901
KAI37_00356	0.172667	5
KAI37_00357	3.78246	8
KAI37_00358	93.4589	772
KAI37_00359	7.24566	252.001
KAI37_00360	3.15128	48.706
KAI37_00361	1.79072	34.051
KAI37_00362	2.00583	126.242
KAI37_00363	1.86178	80.515
KAI37_00364	3.0237	59.485
KAI37_00365	1.642	38
KAI37_00366	0.98634	29
KAI37_00367	1.48755	67
KAI37_00368	0	0
KAI37_00369	0	0
KAI37_00371	0	0
KAI37_00372	0	0
KAI37_00373	4.86316	2
KAI37_00374	12.1579	5
KAI37_00375	0	0
KAI37_00376	0	0
KAI37_00377	0	0
KAI37_00378	0	0
KAI37_00383	7.29474	3
KAI37_00384	24.3158	10
KAI37_00385	0	0
KAI37_00386	6.80843	3
KAI37_00387	4.86316	2
KAI37_00388	0	0
KAI37_00389	0	0
KAI37_00390	2.43158	1
KAI37_00391	0	0
KAI37_00392	30.1267	650.656
KAI37_00393	45.7058	604.344
KAI37_00394	76.6655	455.694
KAI37_00395	193.661	2513
KAI37_00399	40.3462	32
KAI37_00400	3.85482	129
KAI37_00401	2.73541	38.642
KAI37_00402	4.76082	66.358
KAI37_00403	0.999775	52.105
KAI37_00404	3.12066	95.895
KAI37_00405	1.95343	49
KAI37_00406	0.929147	9
KAI37_00407	0.347188	14
KAI37_00408	1.2158	2
KAI37_00409	30.5059	255
KAI37_00410	22.0895	592
KAI37_00411	79.5159	5215.36
KAI37_00412	58.9183	1677.63
KAI37_00413	12.2563	281.37
KAI37_00414	2.09762	105
KAI37_00415	0.372073	11.913
KAI37_00416	0.074591	2.087
KAI37_00417	0.159755	4
KAI37_00418	0.195619	4
KAI37_00419	0.905335	53
KAI37_00420	0.758444	10
KAI37_00421	0.665951	7
KAI37_00422	0.409349	5
KAI37_00423	0.752188	18
KAI37_00424	0.12549	3
KAI37_00425	155.243	1104
KAI37_00426	0.530895	9
KAI37_00427	0.128917	16
KAI37_00428	0.985357	15
KAI37_00429	13.3223	485.731
KAI37_00430	38.8622	181.269
KAI37_00431	30.3214	409
KAI37_00432	1.63118	9
KAI37_00433	9.49808	400.002
KAI37_00434	22.0216	541
KAI37_00435	4.64901	266
KAI37_00436	3.81093	190
KAI37_00437	6.80843	3
KAI37_00438	12.5181	165
KAI37_00439	3.67418	109
KAI37_00440	380.272	1415.29
KAI37_00441	297.003	357.708
KAI37_00442	21.417	1649.29
KAI37_00443	232.106	3027.95
KAI37_00444	0.527823	11
KAI37_00445	0.792345	28
KAI37_00446	2.64786	37.205
KAI37_00447	28.6445	93.795
KAI37_00448	3.36402	86
KAI37_00449	29.5794	194
KAI37_00450	99.4092	5949
KAI37_00451	41.311	855
KAI37_00452	0.430833	15
KAI37_00453	0.457176	15
KAI37_00454	0.675926	17
KAI37_00455	8.7566	332
KAI37_00456	0.266846	13
KAI37_00457	18.1472	307
KAI37_00458	0.496081	10
KAI37_00459	0.366967	12
KAI37_00460	1.18073	16
KAI37_00461	2.01731	8
KAI37_00462	24.8374	492
KAI37_00463	9.78735	1032
KAI37_00464	1.26676	114
KAI37_00465	39.4627	1358.95
KAI37_00466	1.13474	5
KAI37_00467	0.358624	15
KAI37_00468	0.210268	14
KAI37_00469	0.798821	16.002
KAI37_00470	1.95005	74.998
KAI37_00471	5.45701	135.735
KAI37_00472	7.69149	121.797
KAI37_00473	9.79484	152.468
KAI37_00474	6.15515	168
KAI37_00475	1.89751	47
KAI37_00476	0.967452	18
KAI37_00477	0	0
KAI37_00478	181.623	192.069
KAI37_00479	12.0968	592.792
KAI37_00480	1.70811	62.154
KAI37_00481	10.1711	113
KAI37_00482	63.7936	1619
KAI37_00483	94.5767	689
KAI37_00484	5.39875	36
KAI37_00485	153.715	2497
KAI37_00486	13.892	1167
KAI37_00487	0	0
KAI37_00488	0.626822	13
KAI37_00489	5.68478	132
KAI37_00490	1.05434	30
KAI37_00491	18.1628	373
KAI37_00492	11.0119	274
KAI37_00493	5.62782	66.269
KAI37_00494	17.75	1557.73
KAI37_00495	0.138807	1
KAI37_00496	8.59552	184
KAI37_00497	10.4881	555
KAI37_00498	24.3275	520.111
KAI37_00499	9.99963	688.889
KAI37_00500	8.78877	35
KAI37_00501	0	0
KAI37_00502	1.08598	29
KAI37_00503	5.67369	3
KAI37_00504	0.321979	8
KAI37_00505	0.640875	8
KAI37_00506	1.53708	18
KAI37_00507	2.742	36
KAI37_00508	0	0
KAI37_00509	1.03046	22
KAI37_00510	5.2299	42
KAI37_00511	4.1104	48
KAI37_00512	1.51465	25
KAI37_00513	0.086691	1
KAI37_00514	6.81753	140
KAI37_00515	3.17756	11.948
KAI37_00516	1.0466	12.052
KAI37_00517	0.196733	3
KAI37_00518	0	0
KAI37_00519	2.26055	33
KAI37_00520	15.0303	184
KAI37_00521	19.4488	789
KAI37_00522	30.5803	1470
KAI37_00523	244.042	731.22
KAI37_00524	450.113	238
KAI37_00525	23.4392	102
KAI37_00526	3.97845	156.043
KAI37_00527	2.63884	86.308
KAI37_00528	5.87922	106.692
KAI37_00529	2.19911	79.013
KAI37_00530	0.704201	6.987
KAI37_00531	1054.45	4612
KAI37_00532	0.368387	6
KAI37_00533	0.31652	5
KAI37_00534	0.369428	8
KAI37_00535	24.5302	862
KAI37_00536	1.98618	21
KAI37_00537	22.3573	1208.73
KAI37_00538	16.1423	805.27
KAI37_00539	4.084	69.95
KAI37_00540	9.77717	115.05
KAI37_00541	11.7587	470.019
KAI37_00542	2.26537	23
KAI37_00543	1.41359	32
KAI37_00544	4.3739	510
KAI37_00545	9.58001	225
KAI37_00546	28.0051	680.003
KAI37_00547	4.51302	48.506
KAI37_00548	11.6836	42.494
KAI37_00549	3.34574	168
KAI37_00550	15.6026	77
KAI37_00551	0.120671	3
KAI37_00552	4.49356	33
KAI37_00553	1.78708	73
KAI37_00554	11.6747	83
KAI37_00555	23.9678	239
KAI37_00556	0.086134	2
KAI37_00557	1.30931	7
KAI37_00558	1.35626	10
KAI37_00559	88.8759	4670
KAI37_00560	49.4124	1168
KAI37_00561	4.71161	31
KAI37_00562	3.0839	52
KAI37_00563	14.6259	260
KAI37_00564	0.752062	13
KAI37_00565	8.29137	590
KAI37_00566	4.65176	57
KAI37_00567	10.1465	115.187
KAI37_00568	15.6506	47.813
KAI37_00569	8.63167	951
KAI37_00570	21.0483	485.728
KAI37_00571	39.8902	864.272
KAI37_00572	15.3349	255
KAI37_00573	3.36219	8
KAI37_00574	13.9931	210
KAI37_00575	118.939	856
KAI37_00576	29.6052	178.327
KAI37_00577	20.8952	386.673
KAI37_00578	0.420232	2
KAI37_00579	0	0
KAI37_00580	5.02781	19
KAI37_00581	2.87152	101
KAI37_00582	3.0646	95
KAI37_00583	743.407	808
KAI37_00584	1.10792	28
KAI37_00585	0.343223	8
KAI37_00586	1.62751	12
KAI37_00587	1.34359	51
KAI37_00588	0.667493	1
KAI37_00589	0.100664	1
KAI37_00590	1.66637	9
KAI37_00591	0.827105	23
KAI37_00592	1.57601	39.17
KAI37_00593	4.2212	143.83
KAI37_00594	10.7761	100
KAI37_00595	1.35459	37
KAI37_00596	0.792411	20
KAI37_00597	1.09813	1
KAI37_00598	0	0
KAI37_00599	29.818	317
KAI37_00600	21.4509	420.168
KAI37_00601	0.462192	6
KAI37_00602	0.949382	7
KAI37_00603	0.813756	6
KAI37_00604	26.917	68
KAI37_00605	3.61719	80
KAI37_00606	3.30145	48
KAI37_00607	1.49355	151
KAI37_00608	4.34534	134
KAI37_00609	4.56465	278
KAI37_00610	1.02693	18
KAI37_00611	23.5961	181.915
KAI37_00612	1.88745	31
KAI37_00613	3.99075	248
KAI37_00614	0.601446	17
KAI37_00615	4.64508	40
KAI37_00616	5.34083	52
KAI37_00617	0.67813	5
KAI37_00618	94.949	4676.54
KAI37_00619	110.005	4946.78
KAI37_00620	296.894	2983.68
KAI37_00621	0.307231	7.295
KAI37_00622	0.584482	9.705
KAI37_00623	0.178404	8
KAI37_00624	17.6371	320
KAI37_00625	20.4662	248
KAI37_00626	21.5835	151
KAI37_00627	24.6727	515
KAI37_00628	18.7443	843.628
KAI37_00629	18.4475	248.372
KAI37_00630	2.81933	188.377
KAI37_00631	9.21896	27.623
KAI37_00632	0.587539	54
KAI37_00633	83.2494	9332.15
KAI37_00634	32.9333	178
KAI37_00635	0.230622	13
KAI37_00636	0.194254	5
KAI37_00637	0.46895	13
KAI37_00638	3.44352	42
KAI37_00639	60.2067	428
KAI37_00640	6.36206	54
KAI37_00641	290.6	1254.86
KAI37_00642	6.40334	238.136
KAI37_00643	2.8789	44
KAI37_00644	1.97857	102
KAI37_00645	2.19488	16.119
KAI37_00646	5.13866	36.983
KAI37_00647	13.6497	68.565
KAI37_00648	119.739	1717.33
KAI37_00649	0	0
KAI37_00650	6.13762	72
KAI37_00651	35.8094	298
KAI37_00652	6.65657	6
KAI37_00653	50.3026	221
KAI37_00654	44.3602	571.111
KAI37_00655	76.4682	2368.91
KAI37_00656	7.10107	816
KAI37_00657	14.2038	407
KAI37_00658	94.4243	1933
KAI37_00659	2.76207	188
KAI37_00660	2.46291	148
KAI37_00661	8.08641	194
KAI37_00662	64.3309	2062.44
KAI37_00663	47.2886	966.15
KAI37_00664	90.4394	1391.62
KAI37_00665	0	0
KAI37_00666	1.17554	48
KAI37_00667	0.43859	55
KAI37_00668	9.3582	69
KAI37_00669	4.972	221
KAI37_00670	0.954669	10
KAI37_00671	1.64149	22
KAI37_00672	0	0
KAI37_00673	0	0
KAI37_00674	3.9101	30.002
KAI37_00675	3.02712	82.998
KAI37_00676	4.04372	23.476
KAI37_00677	9.98963	446.524
KAI37_00678	1.72698	28
KAI37_00679	1.44096	5
KAI37_00680	3.32601	12
KAI37_00681	1.04763	18
KAI37_00682	19.0842	167
KAI37_00683	0.238724	3
KAI37_00684	1.14281	8
KAI37_00685	0.885835	19
KAI37_00686	6.3989	25
KAI37_00687	0.150555	8
KAI37_00688	2.17002	16
KAI37_00689	12.5627	220
KAI37_00690	92.4768	989.991
KAI37_00691	42.1854	285.019
KAI37_00692	7.69887	28
KAI37_00693	0.719777	9
KAI37_00694	0.490223	9
KAI37_00695	0.485386	4
KAI37_00696	0.667786	47
KAI37_00697	3.77379	154
KAI37_00698	0.367639	16
KAI37_00699	2.45104	111
KAI37_00700	48.8568	310
KAI37_00701	0.697216	7
KAI37_00702	0.07107	2
KAI37_00703	0	0
KAI37_00704	15.4522	426.919
KAI37_00705	15.2571	277.081
KAI37_00706	22.4765	280.802
KAI37_00707	8.14308	345.691
KAI37_00708	5.77163	179.507
KAI37_00709	0.665935	30
KAI37_00710	6.1552	197
KAI37_00711	0.410809	18
KAI37_00712	293.024	1831.55
KAI37_00713	84.1104	2015.45
KAI37_00714	118.439	2679.99
KAI37_00715	2.55316	12
KAI37_00716	5.94673	325.913
KAI37_00717	24.7214	812.003
KAI37_00718	13.3939	240
KAI37_00719	71.5129	679
KAI37_00720	5643.88	86710.8
KAI37_00721	166.445	926
KAI37_00722	6.07968	58
KAI37_00723	8.44529	50
KAI37_00724	8.80478	527.019
KAI37_00725	410.233	747.146
KAI37_00726	259.757	3137.88
KAI37_00727	2.96115	98
KAI37_00728	0.5489	28
KAI37_00729	14.9453	418
KAI37_00730	3.30518	72
KAI37_00731	4.03739	274
KAI37_00732	0	0
KAI37_00733	10.6333	148
KAI37_00734	54.7888	5813
KAI37_00735	3.86707	124
KAI37_00736	29.6111	742
KAI37_00737	20.7623	63
KAI37_00738	13.1792	334
KAI37_00739	30.9577	568.357
KAI37_00740	58.9216	169.643
KAI37_00741	5.4037	265.297
KAI37_00742	4.12786	176.703
KAI37_00743	1.97346	12
KAI37_00744	9.99738	350
KAI37_00745	1.98539	37.391
KAI37_00746	2.57038	40.609
KAI37_00747	1.91648	67
KAI37_00748	2.59949	86
KAI37_00749	4.98109	28
KAI37_00750	2.92811	54
KAI37_00751	19.343	922
KAI37_00752	10.7259	406.003
KAI37_00753	14.0804	411.96
KAI37_00754	8.9456	147.686
KAI37_00755	11.8635	218.346
KAI37_00756	27.2949	182.008
KAI37_00757	0.819875	15
KAI37_00758	1.26082	2
KAI37_00759	0.831	19
KAI37_00760	2.81782	73
KAI37_00761	0.569764	23
KAI37_00762	0	0
KAI37_00763	4.37924	44
KAI37_00764	25.4005	980
KAI37_00765	2.0087	30
KAI37_00766	24.42	756
KAI37_00767	1.74502	47.003
KAI37_00768	0.504647	0.997
KAI37_00769	0	0
KAI37_00770	13.8009	90
KAI37_00771	15.9056	376.31
KAI37_00772	32.8124	141.69
KAI37_00773	8.09716	200
KAI37_00774	0	0
KAI37_00776	0	0
KAI37_00777	567.338	10475.9
KAI37_00778	866.447	59634.1
KAI37_00779	299.895	185
KAI37_00780	1.03247	30
KAI37_00781	234.684	455
KAI37_00782	263.84	1457.07
KAI37_00783	8.03148	62.782
KAI37_00784	4.54078	137.369
KAI37_00785	8.1507	325.849
KAI37_00786	14.1264	50
KAI37_00787	6.79717	145.983
KAI37_00788	14.8943	28.955
KAI37_00789	2.74749	47.062
KAI37_00790	4.16648	292
KAI37_00791	7.25608	270
KAI37_00792	0	0
KAI37_00793	5.42031	139
KAI37_00794	1.64098	20
KAI37_00795	2.88165	132
KAI37_00796	3.90029	155
KAI37_00797	5.68737	63
KAI37_00798	1.36252	20
KAI37_00799	1.30801	24
KAI37_00800	2.76472	4
KAI37_00801	1.37786	74
KAI37_00802	1.4343	23
KAI37_00803	4.38408	73
KAI37_00804	2.17741	29.682
KAI37_00805	2.84184	66.318
KAI37_00806	15.9751	84
KAI37_00807	0.339716	10
KAI37_00808	10.8742	305.809
KAI37_00809	8.41754	278.158
KAI37_00810	18.2767	458.033
KAI37_00811	1.69589	37
KAI37_00812	1.64743	88
KAI37_00813	300.968	716.125
KAI37_00814	1094.5	19325.1
KAI37_00815	12.2742	149.224
KAI37_00816	30.2778	132.776
KAI37_00817	13.851	141
KAI37_00818	35.8495	61
KAI37_00819	13.0036	525.123
KAI37_00820	29.9317	584.968
KAI37_00821	40.0543	592.909
KAI37_00822	37.3342	1232
KAI37_00823	22.5192	549
KAI37_00824	1.31658	32
KAI37_00825	1.14047	30
KAI37_00826	2.32741	51
KAI37_00827	22.1753	125
KAI37_00828	0.65027	3
KAI37_00829	1.24516	30
KAI37_00830	300.785	5815
KAI37_00831	18.3017	401
KAI37_00832	218.358	1610
KAI37_00833	1.5339	40
KAI37_00834	67.5537	637.317
KAI37_00835	42.6392	781.678
KAI37_00836	4.42289	136
KAI37_00837	5.99758	105
KAI37_00838	0.661837	12
KAI37_00839	0.077808	1
KAI37_00840	91.6931	212.788
KAI37_00841	23.4378	462.212
KAI37_00842	8.71775	212
KAI37_00843	16.8326	972.007
KAI37_00844	22.8354	52.993
KAI37_00845	3.00633	77
KAI37_00846	6.2388	46
KAI37_00847	1.62751	12
KAI37_00848	0.190786	7
KAI37_00849	2.22996	53
KAI37_00850	3.33678	101.536
KAI37_00851	13.7764	662.464
KAI37_00852	1.89123	7
KAI37_00853	0.207439	2
KAI37_00854	1.88173	11
KAI37_00855	13.7311	610
KAI37_00856	0.750985	4
KAI37_00857	0	0
KAI37_00858	0.550212	14
KAI37_00859	0.364822	15
KAI37_00860	0.390552	5
KAI37_00861	0.347698	6
KAI37_00862	1.39899	9
KAI37_00863	0.342132	2
KAI37_00864	7.21343	205.071
KAI37_00865	1.54737	3
KAI37_00866	3.90682	47
KAI37_00867	92.2384	7230.56
KAI37_00868	335.35	4326.89
KAI37_00869	14.6004	77
KAI37_00870	0.598065	16
KAI37_00871	23.1217	270.152
KAI37_00872	2.78671	69.848
KAI37_00873	20.9748	418
KAI37_00874	0	0
KAI37_00875	0.548802	3.998
KAI37_00876	2.06515	2.002
KAI37_00877	41.9148	1080.9
KAI37_00878	99.7714	1260.1
KAI37_00879	1.4785	17
KAI37_00880	4.13937	48
KAI37_00881	55.3551	1230
KAI37_00882	10.7081	299
KAI37_00883	0.118179	4
KAI37_00884	16.1487	579.002
KAI37_00885	2.2597	41
KAI37_00886	0.141659	3
KAI37_00887	0.457711	9
KAI37_00888	0.911774	21
KAI37_00889	5.39739	86
KAI37_00890	59.8792	502
KAI37_00891	1.50658	21
KAI37_00892	0	0
KAI37_00893	1.48863	40
KAI37_00894	5.40643	119
KAI37_00895	4.20668	32.41
KAI37_00896	1.26271	32.59
KAI37_00897	2.32712	69
KAI37_00898	91.1172	2615
KAI37_00899	2.88713	52
KAI37_00900	0.941925	34
KAI37_00901	7.25598	277
KAI37_00902	10.163	161.001
KAI37_00903	12.3658	469.999
KAI37_00904	22.6243	1806.2
KAI37_00905	86.41	1723.81
KAI37_00906	1.52264	16
KAI37_00907	1.18176	48
KAI37_00908	1.61446	22
KAI37_00909	28.347	576.387
KAI37_00910	18.5423	278.613
KAI37_00911	27.2853	519
KAI37_00912	5.0964	27
KAI37_00913	8.50935	1227
KAI37_00914	2.64	19
KAI37_00915	32.9354	855
KAI37_00916	0.208047	18
KAI37_00917	1.79642	79
KAI37_00918	1.50967	133
KAI37_00919	2.63345	390
KAI37_00920	9.11589	64
KAI37_00921	13.8272	313.002
KAI37_00922	9.90043	255.996
KAI37_00923	5.75421	173.003
KAI37_00924	12.3453	325.939
KAI37_00925	10.6423	230.059
KAI37_00926	0.144702	5
KAI37_00927	0.184709	10
KAI37_00928	0.223815	13
KAI37_00929	0.358732	8
KAI37_00930	0.266931	10.104
KAI37_00931	0.765234	53.896
KAI37_00932	29.4	95
KAI37_00933	2.18346	25
KAI37_00934	2.81879	209
KAI37_00935	1.22029	4
KAI37_00936	1450	35081.3
KAI37_00937	10213.4	17401.3
KAI37_00938	17.6844	248
KAI37_00939	15.1126	232
KAI37_00940	6.91216	229
KAI37_00941	8.21117	48
KAI37_00942	16.4924	165.739
KAI37_00943	33.4317	330.737
KAI37_00944	64.5983	780.525
KAI37_00945	19.9849	749.38
KAI37_00946	26.9265	283.62
KAI37_00947	3.57513	97.485
KAI37_00948	3.8982	164.515
KAI37_00949	4.30614	136.061
KAI37_00950	7.69829	136.939
KAI37_00951	9.75267	235
KAI37_00952	28.1451	379.637
KAI37_00953	78.0707	1572.36
KAI37_00954	0	0
KAI37_00955	7.49339	82
KAI37_00956	3.3796	14.856
KAI37_00957	2.03692	93.144
KAI37_00958	0	0
KAI37_00959	0.782007	19
KAI37_00960	0.967117	19
KAI37_00961	5.27041	81
KAI37_00962	8.1999	91.602
KAI37_00963	10.194	209.447
KAI37_00964	6.98483	75.771
KAI37_00965	10.4139	157.229
KAI37_00966	15.4314	59
KAI37_00967	3.54848	60
KAI37_00968	16.2885	623
KAI37_00969	1.65625	11
KAI37_00970	1.26997	22
KAI37_00971	1.45022	36
KAI37_00972	2.24803	37
KAI37_00973	1.62114	15
KAI37_00974	0	0
KAI37_00975	2.52312	40
KAI37_00976	0	0
KAI37_00977	1.92881	47
KAI37_00978	6.36265	109
KAI37_00979	15.7991	198
KAI37_00980	0.456521	70
KAI37_00981	0.370473	16
KAI37_00982	0.822649	14
KAI37_00983	0.142093	17
KAI37_00984	0.745038	74
KAI37_00985	13.4097	255
KAI37_00986	5.38638	117.511
KAI37_00987	8.85223	125.901
KAI37_00988	9.8431	467.78
KAI37_00989	9.62069	424.13
KAI37_00990	8.69838	904.677
KAI37_00991	0.365032	19
KAI37_00992	0.378345	10
KAI37_00993	0.617972	28.99
KAI37_00994	1.13623	60.01
KAI37_00995	1.03154	53.379
KAI37_00996	1.27506	61.789
KAI37_00997	2.02955	11.832
KAI37_00998	0.695839	15
KAI37_00999	1.64616	53
KAI37_01000	4.65664	261.466
KAI37_01001	9.86355	573.534
KAI37_01002	56.5139	574
KAI37_01003	37.514	781.253
KAI37_01004	51.2285	544.853
KAI37_01005	20.0995	475
KAI37_01006	7.63158	286
KAI37_01007	15.6243	711.419
KAI37_01008	10.225	483.068
KAI37_01009	16.5533	554.119
KAI37_01010	16.3822	321
KAI37_01011	6.98463	331
KAI37_01012	1.85265	111
KAI37_01013	23.5074	578
KAI37_01014	4.79164	379
KAI37_01015	13.748	77.873
KAI37_01016	3.60461	84.127
KAI37_01017	8.38664	382
KAI37_01018	0	0
KAI37_01019	9.99584	365
KAI37_01020	20.2931	1118.05
KAI37_01021	28.5111	781.388
KAI37_01022	55.242	502.558
KAI37_01023	0.656409	28
KAI37_01024	0.280531	13
KAI37_01025	90.9955	3051
KAI37_01026	25.0182	691
KAI37_01027	21.9421	529
KAI37_01028	19.9316	358.532
KAI37_01029	4.61278	174.468
KAI37_01030	13.2272	380
KAI37_01031	40.0941	53
KAI37_01032	4.71159	65
KAI37_01033	2.39948	55
KAI37_01034	1.43278	93
KAI37_01035	3.67641	47
KAI37_01036	94.2238	1385
KAI37_01037	2.12763	1
KAI37_01038	507.734	993.625
KAI37_01039	3.52962	109
KAI37_01040	23.0285	23
KAI37_01041	0.288011	4
KAI37_01042	32.6567	480
KAI37_01043	14.4977	514
KAI37_01044	21.7159	634.062
KAI37_01045	563.726	1022.72
KAI37_01046	2.233	5
KAI37_01047	2.61863	6
KAI37_01048	1.41512	59
KAI37_01049	228.415	491
KAI37_01050	0.265603	6
KAI37_01051	52.6412	1811.05
KAI37_01052	17.0309	535.948
KAI37_01053	6.15634	44
KAI37_01054	3.89053	28
KAI37_01055	1.22552	9
KAI37_01056	0.90779	2
KAI37_01057	29.4745	752.602
KAI37_01058	1609.65	898.398
KAI37_01059	0	0
KAI37_01060	0.612878	16
KAI37_01061	10.6186	331.743
KAI37_01062	11.3739	844.345
KAI37_01063	33.8165	1504.01
KAI37_01064	46.1992	1650.12
KAI37_01065	5.67369	19
KAI37_01066	0.542504	4
KAI37_01067	2.04521	15
KAI37_01068	4.29911	106.588
KAI37_01069	3.72266	51.642
KAI37_01070	8.50517	683.772
KAI37_01071	2.60936	13.107
KAI37_01072	4.55155	200.893
KAI37_01073	5.90793	114.379
KAI37_01074	17.7035	71.246
KAI37_01075	9.13183	274.033
KAI37_01076	5.95553	146.138
KAI37_01077	2.50936	54.204
KAI37_01078	4.17106	149
KAI37_01079	9.02876	457.274
KAI37_01080	14.8234	383.726
KAI37_01081	4.92957	91.097
KAI37_01082	3.04287	16
KAI37_01083	1.50332	12
KAI37_01084	4.38892	93
KAI37_01085	6.42882	214
KAI37_01086	2.61172	170
KAI37_01087	0.458478	23
KAI37_01088	2.10025	57
KAI37_01089	4.30363	262.557
KAI37_01090	6.51283	195.443
KAI37_01091	4.67845	62
KAI37_01092	4.40613	47
KAI37_01093	6.68823	189.389
KAI37_01094	7.69493	60.628
KAI37_01095	10.5595	186.982
KAI37_01096	18.1834	274.798
KAI37_01097	26.6707	158.202
KAI37_01098	0	0
KAI37_01099	0.334737	5
KAI37_01100	0.629301	13
KAI37_01101	67.0396	844
KAI37_01102	32.1891	2223
KAI37_01103	11.1237	81.185
KAI37_01104	8.90578	93.006
KAI37_01105	28.1648	267
KAI37_01106	3535.85	112946
KAI37_01107	7480.41	11464.4
KAI37_01108	4182.18	197556
KAI37_01109	6368.18	30492
KAI37_01110	5161.11	31119.6
KAI37_01111	2059.82	88687.3
KAI37_01112	1152.65	21894
KAI37_01113	2152.87	64105.5
KAI37_01114	4260.27	21653.1
KAI37_01115	1977.32	13661.4
KAI37_01116	1086.37	48081.1
KAI37_01117	1722.97	31509.7
KAI37_01118	1374.83	95306.4
KAI37_01119	2057.49	15170.3
KAI37_01120	1293.78	2546.35
KAI37_01121	137.737	80.921
KAI37_01122	1159.44	13519.2
KAI37_01123	1281.97	5535.77
KAI37_01124	1140.01	14524.3
KAI37_01125	1770.13	4055.87
KAI37_01126	953.643	644.313
KAI37_01127	728.81	4260.4
KAI37_01128	565.641	14891.9
KAI37_01129	22.354	17.073
KAI37_01130	0.198557	24
KAI37_01131	0.103375	9
KAI37_01132	0.053719	5
KAI37_01133	0.29067	8
KAI37_01134	0.396967	14
KAI37_01135	0.472786	13
KAI37_01136	0.589754	160
KAI37_01137	0.378178	63
KAI37_01138	0.347773	10
KAI37_01139	0.288928	19
KAI37_01140	0.328306	44
KAI37_01141	0.387038	18
KAI37_01142	0.599707	153.001
KAI37_01143	1.05895	32
KAI37_01144	0.987397	388
KAI37_01145	1.3925	167
KAI37_01146	0.281281	14
KAI37_01147	0.088539	2
KAI37_01148	0.182368	4
KAI37_01149	1.81215	80
KAI37_01150	2.07152	55
KAI37_01151	1.85148	50
KAI37_01152	13.1843	303
KAI37_01153	1.56068	18
KAI37_01154	12.3313	262
KAI37_01155	418.902	7818.28
KAI37_01156	14.2198	2269
KAI37_01157	6.29595	292
KAI37_01158	4.65996	61
KAI37_01159	0.403567	8
KAI37_01160	0.673123	8
KAI37_01161	1.00971	23
KAI37_01162	0.964641	12
KAI37_01163	0.924695	21
KAI37_01164	0.675717	19
KAI37_01165	0.433722	7
KAI37_01166	0.844686	30
KAI37_01167	1.39814	39
KAI37_01168	1.29762	22.642
KAI37_01169	0.74992	27.358
KAI37_01170	0.823403	28
KAI37_01171	0.14338	4
KAI37_01172	0.969169	31
KAI37_01173	2.61741	76
KAI37_01174	42.5835	1793.82
KAI37_01175	7.50601	576.182
KAI37_01176	1.39702	2
KAI37_01177	13.8199	67
KAI37_01178	0.069987	1
KAI37_01179	0.147036	2
KAI37_01180	0	0
KAI37_01181	0	0
KAI37_01182	0.196339	5
KAI37_01183	0.193797	5
KAI37_01184	0.182886	7
KAI37_01185	0.116982	4
KAI37_01186	0.268418	9
KAI37_01187	0.313007	6
KAI37_01188	0.466454	20.001
KAI37_01189	1.39766	39.999
KAI37_01190	0.131521	1
KAI37_01191	0.819443	19
KAI37_01192	2.76109	29
KAI37_01193	2.585	42
KAI37_01194	0.592984	5
KAI37_01195	0.167418	6
KAI37_01196	0.347333	13
KAI37_01197	14.4756	293
KAI37_01198	0.129934	4
KAI37_01199	0.219828	7
KAI37_01200	0.115193	7
KAI37_01201	7.16676	4
KAI37_01202	0.121691	3
KAI37_01203	0.39052	1
KAI37_01204	0.431071	4
KAI37_01205	0.47833	25
KAI37_01206	0.400475	20
KAI37_01207	0.967473	28
KAI37_01208	12.2991	56
KAI37_01209	0.607895	1
KAI37_01210	0	0
KAI37_01211	0.776667	11
KAI37_01212	0.378914	6
KAI37_01213	0.291439	5
KAI37_01214	0.100205	3
KAI37_01215	54.2758	447
KAI37_01216	2.10604	21.001
KAI37_01217	3.92086	85.696
KAI37_01218	5.57473	64.547
KAI37_01219	15.4074	417.755
KAI37_01220	13.9771	944
KAI37_01221	43.369	701.997
KAI37_01222	35.1007	341.003
KAI37_01223	93.2965	939.946
KAI37_01224	77.0243	138.02
KAI37_01225	6.05805	95.034
KAI37_01226	286.944	632.18
KAI37_01227	492.97	21480.1
KAI37_01228	1.62105	2
KAI37_01229	0.193421	1
KAI37_01230	17.4312	85
KAI37_01231	1.49347	28
KAI37_01232	0.073798	2
KAI37_01233	1.31188	24
KAI37_01234	2.70073	112
KAI37_01235	0.493523	7
KAI37_01236	8.20133	307
KAI37_01237	11.5955	271
KAI37_01238	1.93322	48
KAI37_01239	0.211774	4
KAI37_01240	0	0
KAI37_01241	27.9902	111
KAI37_01242	1.02714	4
KAI37_01243	0.189502	3.734
KAI37_01244	0.14843	2.266
KAI37_01245	0.383782	15
KAI37_01246	18.4359	137.144
KAI37_01247	302.934	13996.6
KAI37_01248	694.087	21534.4
KAI37_01249	2.43771	178.779
KAI37_01250	2.90743	85.221
KAI37_01251	2.84815	21
KAI37_01252	16.7952	750
KAI37_01253	12.9899	840
KAI37_01254	231.896	3925.17
KAI37_01255	7.57499	94.671
KAI37_01256	3.66415	71.329
KAI37_01257	0.911118	26
KAI37_01258	1.27544	17
KAI37_01259	0	0
KAI37_01260	3.78246	10
KAI37_01261	2.28307	113
KAI37_01262	1.11519	64
KAI37_01263	0.64437	16
KAI37_01264	0.406878	3
KAI37_01265	0.645211	29
KAI37_01266	15.7823	562
KAI37_01267	258.734	794.539
KAI37_01268	483.347	993.894
KAI37_01269	23.0045	1793
KAI37_01270	14.7831	135
KAI37_01272	0	0
KAI37_01273	1.05625	23
KAI37_01274	1.5836	21
KAI37_01277	0	0
KAI37_01278	64.4663	392
KAI37_01279	1.70278	9
KAI37_01280	4.07547	17
KAI37_01281	0.285946	4
KAI37_01282	0	0
KAI37_01283	18.4963	160
KAI37_01284	10.5284	50
KAI37_01285	0	0
KAI37_01286	3.59383	166.198
KAI37_01287	6.27438	437
KAI37_01288	7.34147	176
KAI37_01289	4.65305	112.213
KAI37_01290	6.48112	47.787
KAI37_01291	1.06596	11
KAI37_01292	0.746586	12
KAI37_01293	0.679817	42.377
KAI37_01294	1.5584	104.623
KAI37_01295	1.34646	480
KAI37_01296	1090.01	33105.4
KAI37_01297	0.842627	5
KAI37_01298	24.3553	193
KAI37_01299	99.2554	242
KAI37_01300	1.81362	20
KAI37_01301	3.04458	48
KAI37_01302	513.681	11916.9
KAI37_01303	474.065	7527.18
KAI37_01304	668.031	13938
KAI37_01305	1318.63	21103.6
KAI37_01306	3.89039	307.09
KAI37_01307	39.0722	45.91
KAI37_01308	0.368257	10
KAI37_01309	0.318038	11
KAI37_01310	0.276887	4
KAI37_01311	0.378573	8
KAI37_01312	1.79169	2
KAI37_01313	0	0
KAI37_01314	0.079484	5
KAI37_01315	0.037926	1
KAI37_01316	0.135626	1
KAI37_01317	0.604139	29
KAI37_01318	0.080205	2.069
KAI37_01319	0	0
KAI37_01320	0.22056	2
KAI37_01321	0.854067	19
KAI37_01322	38.6383	874.937
KAI37_01323	46.3178	956.063
KAI37_01324	39.7865	2465.02
KAI37_01325	56.7369	155
KAI37_01326	136.708	3540
KAI37_01327	376.131	12060.7
KAI37_01328	28.6262	386.454
KAI37_01329	20.6892	152.546
KAI37_01330	96.9729	882
KAI37_01331	0.658843	17
KAI37_01332	2.79029	51
KAI37_01333	6.87565	327
KAI37_01334	0.795357	16
KAI37_01335	88.9267	1265.11
KAI37_01336	123.646	3084.64
KAI37_01337	2.80754	98
KAI37_01338	3.6608	100
KAI37_01339	2.41057	39
KAI37_01340	4.00496	2
KAI37_01341	13.2159	386.754
KAI37_01342	10.1685	301.246
KAI37_01343	15.6553	327.89
KAI37_01344	15.8069	640.997
KAI37_01345	22.949	336.111
KAI37_01346	18.1517	258.497
KAI37_01347	8.85666	462.504
KAI37_01348	4.73473	189
KAI37_01349	0.455074	12
KAI37_01350	40.9014	581
KAI37_01351	0.780256	32
KAI37_01352	1.84187	59
KAI37_01353	5.02215	68
KAI37_01354	120.715	3774.84
KAI37_01355	18.5558	321.386
KAI37_01356	66.9993	494
KAI37_01357	3.6215	20
KAI37_01358	1.36257	24
KAI37_01359	1.24709	24
KAI37_01360	9.50602	167
KAI37_01361	107.046	1355
KAI37_01362	111.25	5367
KAI37_01363	1.00189	21
KAI37_01364	6.92209	113
KAI37_01365	7.0419	168
KAI37_01366	12.1544	827
KAI37_01367	28.8724	1454
KAI37_01368	0.476446	18
KAI37_01369	2.70386	21
KAI37_01370	3.1194	23
KAI37_01371	2.21886	42
KAI37_01372	5.314	21
KAI37_01373	0.187198	1.001
KAI37_01374	0.894337	5.999
KAI37_01375	0.390678	5
KAI37_01376	1.37357	35
KAI37_01377	0.39492	3
KAI37_01378	0	0
KAI37_01379	0.335385	3
KAI37_01380	0.168525	1
KAI37_01381	0.272337	2
KAI37_01382	2.50599	77
KAI37_01383	1.55166	20
KAI37_01384	2.59798	34
KAI37_01385	2.92648	81.324
KAI37_01386	4.16072	110.676
KAI37_01387	48.0595	48
KAI37_01388	1.35987	46
KAI37_01389	0.34342	6
KAI37_01390	0.519123	16
KAI37_01391	1.33863	11
KAI37_01392	2.19627	2
KAI37_01393	4.76817	87.6
KAI37_01394	11.0423	106.4
KAI37_01395	5.04328	4
KAI37_01396	14.6753	130.89
KAI37_01397	13.7869	441.11
KAI37_01398	2.71936	46
KAI37_01399	1.22063	9
KAI37_01400	0.949382	7
KAI37_01401	7.15652	31.782
KAI37_01402	3.56208	57.218
KAI37_01403	0.160502	7
KAI37_01404	0.743687	105
KAI37_01405	0.364781	3
KAI37_01406	0.205462	3
KAI37_01407	0.135626	1
KAI37_01408	8.33685	12
KAI37_01409	0.756492	1
KAI37_01410	0	0
KAI37_01411	0.386842	1
KAI37_01412	0	0
KAI37_01413	0.760813	17
KAI37_01414	71.0747	6195.75
KAI37_01415	246.383	8711.69
KAI37_01416	23.6422	230
KAI37_01417	29.9536	779.103
KAI37_01418	13.558	389.926
KAI37_01419	12.3379	151
KAI37_01420	8.88749	217
KAI37_01421	13737.7	16142
KAI37_01422	226.416	2849.65
KAI37_01423	41.2702	1283.94
KAI37_01424	9.3306	103.057
KAI37_01425	235.357	5181.57
KAI37_01426	1047.32	8232.19
KAI37_01427	3110.88	3781.03
KAI37_01428	1532.99	5538.96
KAI37_01429	79.3273	1562.98
KAI37_01430	6.97215	271.693
KAI37_01431	5.98353	124.666
KAI37_01432	11.3162	236.64
KAI37_01433	0.129457	1
KAI37_01434	0	0
KAI37_01435	8.61164	461
KAI37_01436	18.4635	128
KAI37_01437	59.852	1385
KAI37_01438	28.45	1112.54
KAI37_01439	15.5521	410
KAI37_01440	4126.57	33656.5
KAI37_01441	339.824	1707
KAI37_01442	8.51053	5
KAI37_01443	11.0354	226
KAI37_01444	8.96354	448
KAI37_01445	0	0
KAI37_01446	0.054704	1
KAI37_01447	78.9602	4875.81
KAI37_01448	6.54403	164.605
KAI37_01449	17.1154	1141.76
KAI37_01450	94.268	5563.77
KAI37_01451	0.276765	1
KAI37_01452	34.4457	2378.44
KAI37_01453	30.1258	148.673
KAI37_01454	84.1599	967.003
KAI37_01455	1.45301	37
KAI37_01456	0.209357	7
KAI37_01457	1.29014	2.43
KAI37_01458	1.59061	9.57
KAI37_01459	38.2783	281.11
KAI37_01460	60.0037	1563.95
KAI37_01461	142.451	179.936
KAI37_01462	11.5951	99.315
KAI37_01463	24.4346	279.736
KAI37_01464	44.3417	1185.07
KAI37_01465	22.8037	115.875
KAI37_01466	71.3466	1458
KAI37_01467	3.76663	114
KAI37_01468	0.764662	20
KAI37_01469	283.537	4027
KAI37_01470	1.80788	50
KAI37_01471	0.949725	31.351
KAI37_01472	1.52647	51.649
KAI37_01473	173.694	4772.05
KAI37_01474	0.559066	10
KAI37_01475	0.134478	4
KAI37_01476	0.416842	3
KAI37_01477	14.3335	64
KAI37_01478	0.27137	5
KAI37_01479	0.186612	2
KAI37_01480	10.2126	27
KAI37_01481	20.9434	998
KAI37_01482	7.46133	105.989
KAI37_01483	5.69624	233.011
KAI37_01484	24.6394	622
KAI37_01485	3.7441	102
KAI37_01486	23.9784	826
KAI37_01487	24.3556	618
KAI37_01488	1.26082	8
KAI37_01489	1153.97	2000
KAI37_01490	7.38661	243.261
KAI37_01491	16.6532	79.739
KAI37_01492	3.43819	41
KAI37_01493	2.88867	94
KAI37_01494	1.14771	36
KAI37_01495	0.893878	46
KAI37_01496	1.40501	38
KAI37_01497	0.670446	12
KAI37_01498	0.068272	2
KAI37_01499	21.3779	198.626
KAI37_01500	13.9469	156.914
KAI37_01501	7.4806	269.761
KAI37_01502	8.1846	110.699
KAI37_01503	7.56655	97
KAI37_01504	3.8367	109.979
KAI37_01505	8.79246	129.021
KAI37_01506	0.697344	26
KAI37_01507	0.682901	14
KAI37_01508	0.809447	38
KAI37_01509	6.85285	215
KAI37_01510	0.241253	8
KAI37_01511	0.020158	1
KAI37_01512	0.124148	4
KAI37_01513	0.343531	5
KAI37_01514	0.263054	5
KAI37_01515	0.286375	6
KAI37_01516	1.10255	11
KAI37_01517	0.614204	6
KAI37_01518	0.332045	11
KAI37_01519	5.44674	4
KAI37_01520	0.211483	5
KAI37_01521	0.271252	2
KAI37_01522	0.224592	16.199
KAI37_01523	0.870031	30.801
KAI37_01524	3.82106	11
KAI37_01525	1.27665	18
KAI37_01526	6.23748	218
KAI37_01527	1.35424	13
KAI37_01528	29.6839	314
KAI37_01529	20.287	955.392
KAI37_01530	19.349	283
KAI37_01531	22.9662	1031
KAI37_01532	0.505157	21
KAI37_01533	9.26897	160.999
KAI37_01534	9.2705	61.001
KAI37_01535	14.8423	74
KAI37_01536	71.828	567.825
KAI37_01537	3.35964	54.674
KAI37_01538	6.86105	72.326
KAI37_01539	6.55296	177
KAI37_01540	5.4187	340
KAI37_01541	137.611	339.56
KAI37_01542	0.227992	4
KAI37_01543	42.9586	316.743
KAI37_01544	25.8687	333.257
KAI37_01545	14.1431	86
KAI37_01546	1.56973	33
KAI37_01547	167.437	174
KAI37_01548	8.16124	193
KAI37_01549	21.8358	161
KAI37_01550	0.830296	1
KAI37_01551	0.086329	1
KAI37_01552	0.857854	22.931
KAI37_01553	11.0136	33
KAI37_01554	0.694737	1
KAI37_01555	0.318601	1
KAI37_01556	0.982805	40
KAI37_01557	0.825536	26
KAI37_01558	785.598	5719.02
KAI37_01559	113.745	1373.32
KAI37_01560	242.533	8185.31
KAI37_01561	349.103	9991.59
KAI37_01562	291.971	2062.32
KAI37_01563	649.462	20598
KAI37_01564	24.2046	91.984
KAI37_01565	9.30283	185
KAI37_01566	12.5293	512
KAI37_01567	8.35487	270
KAI37_01568	43.5775	1044
KAI37_01569	44.4957	1413
KAI37_01570	0.40807	1
KAI37_01571	0.287257	2
KAI37_01572	0.519071	5
KAI37_01573	0.236496	6
KAI37_01574	0.198003	14.411
KAI37_01575	0.715211	10.589
KAI37_01576	17.1917	210
KAI37_01577	0.693839	23
KAI37_01578	1.13368	14
KAI37_01579	0.589009	19
KAI37_01580	0.359888	15
KAI37_01581	0.117531	5
KAI37_01582	0.180676	9
KAI37_01583	55.2255	181.694
KAI37_01584	24.42	65.306
KAI37_01585	21.5795	876
KAI37_01586	0	0
KAI37_01587	0.218359	1
KAI37_01588	22.5676	2911.16
KAI37_01589	71.0943	578
KAI37_01590	35.0712	38.118
KAI37_01591	22.0973	521.85
KAI37_01592	35.6029	816.171
KAI37_01593	228.136	8547.86
KAI37_01594	2.21709	41
KAI37_01595	5.84503	115
KAI37_01596	1.37515	27
KAI37_01597	2.02566	34
KAI37_01598	4.39644	92
KAI37_01599	0.094958	3
KAI37_01600	9.85466	113.439
KAI37_01601	13.7124	64.561
KAI37_01602	1.34384	30
KAI37_01603	300.97	8600.52
KAI37_01604	572.277	16165.8
KAI37_01605	851.444	17779
KAI37_01606	28.0698	141
KAI37_01607	2.84706	71
KAI37_01608	1.67459	86
KAI37_01609	18.552	336
KAI37_01610	0.156847	5
KAI37_01611	0.375988	8
KAI37_01612	0.549545	6
KAI37_01613	25.7223	2079.21
KAI37_01614	82.4026	1720.89
KAI37_01615	30.9284	452.283
KAI37_01616	56.2894	728.707
KAI37_01617	95.8167	827.969
KAI37_01618	229.169	429
KAI37_01619	355.729	2528.82
KAI37_01620	0	0
KAI37_01621	0	0
KAI37_01622	4.20273	10
KAI37_01623	5.83192	43
KAI37_01624	0.333913	7
KAI37_01625	0.782578	4
KAI37_01626	0.436836	1
KAI37_01627	0.424232	6
KAI37_01628	4.93738	101
KAI37_01629	6.51362	55
KAI37_01630	1.4179	57
KAI37_01631	3.45646	181
KAI37_01632	0.202764	11
KAI37_01633	3.0761	15
KAI37_01634	4.37224	87
KAI37_01635	3.04437	38
KAI37_01636	11.8108	287
KAI37_01637	1.56773	7
KAI37_01638	8.45309	142.709
KAI37_01639	22.1966	458.827
KAI37_01640	45.5837	2338.46
KAI37_01641	2.17128	47
KAI37_01642	58.3469	248.524
KAI37_01643	88.3355	372.476
KAI37_01644	78.4072	1131.92
KAI37_01645	1.93294	35.661
KAI37_01646	2.87131	129.339
KAI37_01647	8.08624	226
KAI37_01648	7.12784	87
KAI37_01649	3.86252	165
KAI37_01650	12.8128	425
KAI37_01651	4.70602	78
KAI37_01652	29.0443	934
KAI37_01653	0.179232	1
KAI37_01654	0	0
KAI37_01655	1.43251	14
KAI37_01656	13.8296	13
KAI37_01657	0.259996	4.535
KAI37_01658	0.266149	3.465
KAI37_01659	0.231875	2
KAI37_01660	6.22576	11
KAI37_01661	1.65378	139.993
KAI37_01662	3.21776	122.009
KAI37_01663	4.34248	151.472
KAI37_01664	0	0
KAI37_01665	0.20247	2
KAI37_01666	0	0
KAI37_01667	4.25527	28
KAI37_01668	0	0
KAI37_01669	14.4673	111
KAI37_01670	0.334298	13
KAI37_01671	3.83357	25
KAI37_01672	1.06647	40
KAI37_01673	2.80515	30
KAI37_01674	71.8542	3068
KAI37_01675	2.86146	17
KAI37_01676	17.6922	475.367
KAI37_01677	15.5726	389.633
KAI37_01678	1.09813	8
KAI37_01679	1.36169	10
KAI37_01680	2.76936	20.419
KAI37_01681	2.79131	20.581
KAI37_01682	13.4052	76
KAI37_01683	5.01155	238
KAI37_01684	12.6023	90.698
KAI37_01685	7.63408	772.302
KAI37_01686	8.14288	453.515
KAI37_01687	5.43507	264.485
KAI37_01688	7.21425	256.314
KAI37_01689	15.4996	645.703
KAI37_01690	6.21596	104.15
KAI37_01691	14.8842	218.839
KAI37_01692	7.59691	405.552
KAI37_01693	10.289	306.441
KAI37_01694	15.8625	618
KAI37_01695	60.839	1707
KAI37_01696	0	0
KAI37_01697	28.3428	851
KAI37_01698	22.303	634
KAI37_01699	2.80011	3
KAI37_01700	6.27511	335
KAI37_01701	96.3751	1044
KAI37_01702	1.13474	1
KAI37_01703	1.96696	18
KAI37_01704	183.064	5588.28
KAI37_01705	0.380359	2
KAI37_01706	47.5333	108.912
KAI37_01707	26.2078	207.665
KAI37_01708	32.5224	432.852
KAI37_01709	88.3634	259.571
KAI37_01710	10.2838	204
KAI37_01711	0.37643	12
KAI37_01712	20.3237	40
KAI37_01713	129.098	492.381
KAI37_01714	269.889	419.11
KAI37_01715	340.201	798.759
KAI37_01716	35.3755	1717.92
KAI37_01717	10.2876	320
KAI37_01718	15.1228	244
KAI37_01719	2.54964	72
KAI37_01720	21.2276	446.51
KAI37_01721	44.5031	932.763
KAI37_01722	62.9272	2457.8
KAI37_01723	0.832168	43
KAI37_01724	0.661498	11
KAI37_01725	4.63912	54
KAI37_01726	8.25469	181
KAI37_01727	11.218	150
KAI37_01728	20.8562	1206
KAI37_01729	2.06212	47
KAI37_01730	0.819301	13
KAI37_01731	23.2473	654.931
KAI37_01732	23.0305	119.069
KAI37_01733	49.6039	2339.06
KAI37_01734	60.6015	74.929
KAI37_01735	29.8554	53.088
KAI37_01736	334.462	539
KAI37_01737	1.87447	52
KAI37_01738	106.325	2980.32
KAI37_01739	389.004	7771.58
KAI37_01740	40.3403	74.995
KAI37_01741	1.98872	62
KAI37_01742	10.2099	321
KAI37_01743	340.421	420
KAI37_01744	4.68778	76
KAI37_01745	236.294	8789
KAI37_01746	126.513	1300
KAI37_01747	116.878	515
KAI37_01748	283.437	2089.84
KAI37_01749	57.3719	633.408
KAI37_01750	33.7803	742.592
KAI37_01751	246.769	2221.18
KAI37_01752	60.9487	375.821
KAI37_01753	1.7907	54
KAI37_01754	3.68443	86
KAI37_01755	1.94327	31
KAI37_01756	1.47494	14
KAI37_01757	15.9024	810
KAI37_01758	12.6482	414.004
KAI37_01759	639.632	1071
KAI37_01760	21.8565	949
KAI37_01761	195.742	138
KAI37_01762	39.805	1102.98
KAI37_01763	67.2347	938.278
KAI37_01764	155.575	2066.74
KAI37_01765	49.7985	445
KAI37_01766	4.76807	253
KAI37_01767	5.61212	101
KAI37_01768	1.82929	54
KAI37_01769	6.3037	157
KAI37_01770	0.195342	4
KAI37_01771	8.23671	87
KAI37_01772	45.9343	388.033
KAI37_01773	7926.39	26078.1
KAI37_01774	35.6219	51.274
KAI37_01775	44.3099	173.726
KAI37_01776	424.906	4130.11
KAI37_01777	0	0
KAI37_01778	16.1221	144
KAI37_01779	0.837074	18
KAI37_01780	0.054048	1
KAI37_01781	0	0
KAI37_01782	0.384414	12
KAI37_01783	0.384232	9
KAI37_01784	0.271985	13
KAI37_01785	0.657805	14
KAI37_01786	17.5843	582.001
KAI37_01787	0.680843	5
KAI37_01788	0.855815	21
KAI37_01789	1.53576	22
KAI37_01790	0.363177	12
KAI37_01791	2.95003	27
KAI37_01792	3.40421	15
KAI37_01793	5.44909	42
KAI37_01794	4.95862	44
KAI37_01795	0.592466	20
KAI37_01796	8.50881	89.605
KAI37_01797	7.0298	59.396
KAI37_01798	6.39407	167
KAI37_01799	561.157	16924.6
KAI37_01800	203.757	3171.82
KAI37_01801	291.474	3944.79
KAI37_01802	123.37	5555.33
KAI37_01803	187.609	4559.08
KAI37_01804	2.73553	9
KAI37_01805	1.14785	52
KAI37_01806	13.8171	915
KAI37_01807	0.516381	4
KAI37_01808	0.320768	4
KAI37_01809	8.28895	46
KAI37_01810	2.58356	17
KAI37_01811	0.973912	22
KAI37_01812	14.5764	369
KAI37_01813	76.956	4547.86
KAI37_01814	9.62782	37.142
KAI37_01815	0	0
KAI37_01816	1.11803	13
KAI37_01817	2.06186	39
KAI37_01818	4.99201	269
KAI37_01819	2.06992	53
KAI37_01820	1.69668	126
KAI37_01821	1.05066	70
KAI37_01822	0.059484	2
KAI37_01823	0.15484	5
KAI37_01824	0.663381	31
KAI37_01825	0.627715	10.994
KAI37_01826	0.784772	13.006
KAI37_01827	1.45491	32.654
KAI37_01828	3.20249	161.346
KAI37_01829	3.52008	49
KAI37_01830	9.59857	14.999
KAI37_01831	3.32899	36.001
KAI37_01832	0.227415	8
KAI37_01833	0.159266	6
KAI37_01834	7.08441	150
KAI37_01835	8.25431	617
KAI37_01836	16.5025	1165
KAI37_01837	0	0
KAI37_01838	1.25317	13
KAI37_01839	0.527098	15
KAI37_01840	3.12666	118
KAI37_01841	11.7217	290
KAI37_01842	2.0195	35
KAI37_01843	22.8853	684
KAI37_01844	3.42905	234
KAI37_01845	2.4805	57
KAI37_01846	0.994574	41.003
KAI37_01847	1.51363	45.997
KAI37_01848	2.07897	67
KAI37_01849	4.47824	28
KAI37_01850	15948.3	178449
KAI37_01851	12.8052	239.562
KAI37_01852	38.1013	362.438
KAI37_01853	17.6608	485
KAI37_01854	20.7864	2519
KAI37_01855	41.3388	1662
KAI37_01856	1.66318	11
KAI37_01857	2.21978	35.348
KAI37_01858	4.66007	27.652
KAI37_01859	57.0565	357
KAI37_01860	23.0611	539
KAI37_01861	6.13116	271
KAI37_01862	6.1444	175.321
KAI37_01863	11.4514	105.161
KAI37_01864	13.6718	80.519
KAI37_01865	16.332	261
KAI37_01866	19.3463	290
KAI37_01867	0.511912	2
KAI37_01868	0.271252	2
KAI37_01869	0.804918	32
KAI37_01870	4.79974	123
KAI37_01871	26.5827	196
KAI37_01872	4.36235	120
KAI37_01873	8.31711	43
KAI37_01874	3.12097	25
KAI37_01875	0.213373	4
KAI37_01876	0.665436	22
KAI37_01877	3.58338	20
KAI37_01878	4.61226	67
KAI37_01879	0.407116	6
KAI37_01880	9.62135	339
KAI37_01881	8.78995	609
KAI37_01882	1.11157	21
KAI37_01883	71.3953	2769
KAI37_01884	0.184958	4
KAI37_01885	17.5893	129.69
KAI37_01886	4.9246	36.31
KAI37_01887	7.56492	4
KAI37_01888	3.11568	45
KAI37_01889	8.37531	80
KAI37_01890	0.972598	39
KAI37_01891	8.14723	234.987
KAI37_01892	1.06399	63
KAI37_01893	439.98	3795.01
KAI37_01894	1153.18	1084
KAI37_01895	14.1067	121.448
KAI37_01896	45.8491	1107.52
KAI37_01897	72.1197	1743.7
KAI37_01898	136.547	2877.58
KAI37_01899	206.385	2897.8
KAI37_01900	1684.29	2622.27
KAI37_01901	83.2541	2601.81
KAI37_01902	64.4362	925.708
KAI37_01903	17.419	2033.18
KAI37_01904	33.9403	917.52
KAI37_01905	212.949	2176.48
KAI37_01906	14.8866	56.849
KAI37_01907	26.0761	873.047
KAI37_01908	1159.26	2383.75
KAI37_01909	447.362	683.354
KAI37_01910	4.17732	30.8
KAI37_01911	4.94018	105.2
KAI37_01912	10003	32910.3
KAI37_01913	5.99614	56.999
KAI37_01914	17.7304	337.001
KAI37_01915	0.334883	4
KAI37_01916	21.8253	2178.03
KAI37_01917	54.4704	134.407
KAI37_01918	118.481	497.283
KAI37_01919	67.5188	672.255
KAI37_01920	0.579721	23
KAI37_01921	60.7311	457
KAI37_01922	259.61	1693
KAI37_01923	77.9916	1924.1
KAI37_01924	136.882	3476.22
KAI37_01925	62.9327	2013
KAI37_01926	49.5884	2781.93
KAI37_01927	65.3401	2490.39
KAI37_01928	195.892	1760.97
KAI37_01929	335.535	11569.7
KAI37_01930	64.5578	309.114
KAI37_01931	38.3058	229.55
KAI37_01932	119.781	353.57
KAI37_01933	22.0182	988.602
KAI37_01934	24.3056	610.148
KAI37_01935	46.2915	732.507
KAI37_01936	22.6372	832.885
KAI37_01937	42.2892	259.906
KAI37_01938	44.0415	1029.21
KAI37_01939	86.875	3784.44
KAI37_01940	67.7433	595.944
KAI37_01941	66.1548	272.065
KAI37_01942	73.5894	1255.11
KAI37_01943	36.6923	59.427
KAI37_01944	67.2576	485.124
KAI37_01945	37.6832	924.002
KAI37_01946	44.5547	1839.47
KAI37_01947	430.704	1619.47
KAI37_01948	55.7632	600.588
KAI37_01949	27.5883	289.226
KAI37_01950	28.1154	56.987
KAI37_01951	5.76938	61
KAI37_01952	5.31678	136
KAI37_01953	9.62988	505.831
KAI37_01954	14.0523	431.169
KAI37_01955	40.1917	596.556
KAI37_01956	78.6571	4235.97
KAI37_01957	111.926	5972.98
KAI37_01958	264.211	1653.15
KAI37_01959	77.9584	986.594
KAI37_01960	136.186	1106.62
KAI37_01961	123.066	938.12
KAI37_01962	103.701	1501.46
KAI37_01963	80.5692	2747.75
KAI37_01964	378.679	1607.67
KAI37_01965	105.406	1277.69
KAI37_01966	122.473	2290.8
KAI37_01967	1256.8	15355.8
KAI37_01968	1249.63	11226.2
KAI37_01969	134.201	1167.77
KAI37_01970	175.717	1298.23
KAI37_01971	14.5562	175.737
KAI37_01972	11.3826	158.974
KAI37_01973	8.87725	224.278
KAI37_01974	48.9886	1495.39
KAI37_01975	88.7577	2964.6
KAI37_01976	15.7593	1882
KAI37_01977	17.923	127.19
KAI37_01978	42.1968	1090.82
KAI37_01979	98.8304	368.048
KAI37_01980	238.871	705.541
KAI37_01981	264.589	20972.6
KAI37_01982	376.352	1293.49
KAI37_01983	22.8592	432.143
KAI37_01984	14.272	302.756
KAI37_01985	19.0073	432.244
KAI37_01986	3102.74	6288.95
KAI37_01987	39.0627	1826
KAI37_01988	0.675473	16
KAI37_01989	8.93032	231.098
KAI37_01990	21.997	135.902
KAI37_01991	1.99832	45.019
KAI37_01992	22.9107	231.981
KAI37_01993	46.4068	1153.8
KAI37_01994	31.3496	1121.1
KAI37_01995	123.488	2385.1
KAI37_01996	176.096	6821
KAI37_01997	3.97635	76
KAI37_01998	6.80843	9
KAI37_01999	51.3488	3995.01
KAI37_02000	0.31136	8
KAI37_02001	11.4904	355.515
KAI37_02002	16.6482	470.483
KAI37_02003	12.5103	216.002
KAI37_02004	34.2758	104
KAI37_02005	9.15886	115.132
KAI37_02006	43.3082	1575.85
KAI37_02007	41.891	64.018
KAI37_02008	24.3359	173
KAI37_02009	65.3717	482
KAI37_02010	18.3664	606.01
KAI37_02011	128.632	3811
KAI37_02012	9.7685	163
KAI37_02013	288.065	14256.2
[truncated: 3,257 more rows]

## Sheet: P25-C-NB-2
Supplementary Table S17h. Transcript quantification (raw reads count) results for samples used in the plant-bacteria interactions assay (strain S25, control, rep 2)
Name	TPM	NumReads
KAI37_00001	26.2747	946
KAI37_00002	23.7983	654.986
KAI37_00003	43.1166	72.014
KAI37_00004	27.812	869.439
KAI37_00005	75.9549	210.025
KAI37_00006	98.0921	5115.52
KAI37_00007	1.97654	35
KAI37_00008	34.0885	2171
KAI37_00009	43.8717	946
KAI37_00010	0	0
KAI37_00011	0	0
KAI37_00012	0	0
KAI37_00013	1790.64	8723.92
KAI37_00014	22.2101	151
KAI37_00015	6.87333	7
KAI37_00016	6.17528	254
KAI37_00017	10.3081	134
KAI37_00018	2319.81	7636.52
KAI37_00019	545.042	3141.49
KAI37_00020	188.647	3905.91
KAI37_00021	186.086	2431.07
KAI37_00022	675.704	1915.68
KAI37_00023	4.71616	80.198
KAI37_00024	13.4303	264.802
KAI37_00025	3466.34	6375.82
KAI37_00026	1.44475	37.981
KAI37_00027	6.04675	94.019
KAI37_00028	5.60691	145
KAI37_00029	3.27278	40
KAI37_00030	3.41729	60
KAI37_00031	4.12293	104
KAI37_00032	16505.3	37952.9
KAI37_00033	26.7894	71
KAI37_00034	17.6732	336
KAI37_00035	38.8831	654
KAI37_00036	132.23	404
KAI37_00037	99.7998	3391.02
KAI37_00038	195.716	3381.99
KAI37_00039	5.52146	7
KAI37_00040	36.874	378.131
KAI37_00041	40.8994	60.791
KAI37_00042	9.27169	929.953
KAI37_00043	102.3	3057.25
KAI37_00044	185.116	1633
KAI37_00045	13.7586	791
KAI37_00046	21.8682	780
KAI37_00047	1810.83	4032.93
KAI37_00048	1774.41	4016.9
KAI37_00049	2.31238	11
KAI37_00050	34.9285	248.806
KAI37_00051	306.973	887.194
KAI37_00052	307.588	4299.36
KAI37_00053	1.14329	74
KAI37_00054	2.8877	46
KAI37_00055	74.1116	1654
KAI37_00056	52.6649	2036.98
KAI37_00057	117.717	1048.02
KAI37_00058	346.267	18666.1
KAI37_00059	16.8903	782.96
KAI37_00060	32.415	660.092
KAI37_00061	24.1424	473.948
KAI37_00062	9.41557	127.677
KAI37_00063	11.4363	232.314
KAI37_00064	52.2023	1044.01
KAI37_00065	7.77248	348.305
KAI37_00066	115.804	1057.69
KAI37_00067	16.6417	358.993
KAI37_00068	18.4859	325.007
KAI37_00069	10.9434	38.857
KAI37_00070	19.8663	221.914
KAI37_00071	47.8274	70.229
KAI37_00072	31.1698	624
KAI37_00073	113.072	750.011
KAI37_00074	15.9702	565
KAI37_00075	4.29908	120
KAI37_00076	2.05922	14
KAI37_00077	0.073337	1
KAI37_00078	0.229832	9
KAI37_00079	0.303901	8
KAI37_00080	0.106666	5
KAI37_00081	0.316302	11
KAI37_00082	0.368837	2
KAI37_00083	2.41559	1796
KAI37_00084	0.70095	21
KAI37_00085	0	0
KAI37_00086	0	0
KAI37_00088	69.1137	2079.22
KAI37_00089	75.0891	2443
KAI37_00090	153.081	2474.98
KAI37_00091	131.271	1065.93
KAI37_00092	153.803	3915.66
KAI37_00093	19.3763	8
KAI37_00094	0.175872	2
KAI37_00095	0.27816	1
KAI37_00096	2.49922	41
KAI37_00097	0.303138	1
KAI37_00098	0	0
KAI37_00099	2.59503	2
KAI37_00100	226.184	4007
KAI37_00101	26.7975	224
KAI37_00102	14.7819	161
KAI37_00103	6.82621	380
KAI37_00104	27.9303	362
KAI37_00105	343.015	5709.52
KAI37_00106	241.423	3585.51
KAI37_00107	10.5916	27
KAI37_00108	32.3252	88.001
KAI37_00109	6.80125	68
KAI37_00110	15.7751	99
KAI37_00111	0.745198	10
KAI37_00112	0.093085	6
KAI37_00113	97.3351	922
KAI37_00114	13.2378	90
KAI37_00115	10.4453	49
KAI37_00116	58.0727	394.819
KAI37_00117	1.82913	31
KAI37_00118	3.03705	33.996
KAI37_00119	4.36552	19.004
KAI37_00120	0.689605	11
KAI37_00121	0.474908	2
KAI37_00122	5.2364	94
KAI37_00123	15.6244	115
KAI37_00124	4.35634	380
KAI37_00125	143.436	2583.94
KAI37_00126	0.211102	5
KAI37_00127	16.2392	833.955
KAI37_00128	3.78723	169.045
KAI37_00129	1.6417	26
KAI37_00130	27.0212	178.79
KAI37_00131	38.8823	1903.21
KAI37_00132	0.278975	6
KAI37_00133	0.209434	5
KAI37_00134	0.110447	3
KAI37_00135	1.88563	58
KAI37_00136	0.837352	34.997
KAI37_00137	1.01173	39.003
KAI37_00138	0.42657	13
KAI37_00139	312.826	2265
KAI37_00140	30.2698	1133.07
KAI37_00141	14.5446	55
KAI37_00142	3450.85	62735
KAI37_00143	37.2806	1354
KAI37_00144	14.0369	529.218
KAI37_00145	14.368	444.782
KAI37_00146	2659.05	3074
KAI37_00147	137.73	6918.91
KAI37_00148	2567.64	6667.9
KAI37_00149	831.551	8399.9
KAI37_00150	7.34295	18.999
KAI37_00151	3.25248	7.001
KAI37_00154	0	0
KAI37_00155	7.7851	3
KAI37_00156	0	0
KAI37_00157	4.84406	2
KAI37_00158	0	0
KAI37_00159	0	0
KAI37_00160	18.1652	7
KAI37_00161	36.3305	14
KAI37_00162	7.7851	3
KAI37_00163	239.781	99
KAI37_00164	0	0
KAI37_00165	1.04197	25
KAI37_00166	1205.3	23389.8
KAI37_00167	46.3511	918.373
KAI37_00168	38.5141	893.889
KAI37_00169	56.5582	570.175
KAI37_00170	83.6459	657.02
KAI37_00171	8.80778	157
KAI37_00172	6.44831	205.354
KAI37_00173	10.6627	146.082
KAI37_00174	18.0538	793.746
KAI37_00175	37.0421	513.844
KAI37_00176	28.6381	335.974
KAI37_00177	40.4886	708.086
KAI37_00178	27.5897	582.817
KAI37_00179	33.8059	499.817
KAI37_00180	32.9953	642.505
KAI37_00181	26.6864	1457.63
KAI37_00182	82.878	1866.37
KAI37_00183	25.8517	585.442
KAI37_00184	21.0442	401.658
KAI37_00185	30.8255	761.937
KAI37_00186	76.1728	1302.96
KAI37_00187	409.869	801
KAI37_00188	41.7192	664
KAI37_00189	3958.32	90704.5
KAI37_00190	441.352	5612.26
KAI37_00191	0	0
KAI37_00192	1253.42	35207.4
KAI37_00193	5736.56	103195
KAI37_00194	1169.18	30133.2
KAI37_00195	864.89	13022.7
KAI37_00196	1106.75	41623.5
KAI37_00197	4575.58	112379
KAI37_00198	657.918	996.009
KAI37_00199	11.6103	908
KAI37_00200	56.2036	362
KAI37_00201	52659.8	282691
KAI37_00202	2.3439	16
KAI37_00203	5.44062	417.453
KAI37_00204	10.3765	70.547
KAI37_00205	2.48635	20
KAI37_00206	0	0
KAI37_00207	0.700704	5
KAI37_00208	4.88194	30.681
KAI37_00209	5.58885	14.768
KAI37_00210	6.38191	57.551
KAI37_00211	1.33606	3
KAI37_00212	2.05274	29.243
KAI37_00213	7.69986	140.757
KAI37_00214	0	0
KAI37_00215	0.913974	4
KAI37_00216	0.987199	22
KAI37_00217	1.75175	8
KAI37_00218	17.3565	171
KAI37_00219	7.06426	7
KAI37_00220	8.20417	59
KAI37_00221	6.17765	42
KAI37_00222	0.0768	2
KAI37_00223	1.58545	15
KAI37_00224	0.558058	27
KAI37_00225	105.707	1936.25
KAI37_00226	8.73472	106.564
KAI37_00227	3.87786	71.055
KAI37_00228	7.02683	121.382
KAI37_00229	17.6507	409
KAI37_00230	7.89315	849
KAI37_00231	1.66818	66
KAI37_00232	0.703722	13
KAI37_00233	2.82461	147.353
KAI37_00234	2.99429	73.647
KAI37_00235	10.2259	273
KAI37_00236	2.24366	58
KAI37_00237	2.23106	38.805
KAI37_00238	0.683397	17.195
KAI37_00239	7.23663	496
KAI37_00240	4.43909	74
KAI37_00241	32.5348	188.956
KAI37_00242	66.3104	177.044
KAI37_00243	19.132	490.464
KAI37_00244	29.9977	2153.31
KAI37_00245	28.2182	1513.14
KAI37_00246	22.0135	413
KAI37_00247	3.85887	26.235
KAI37_00248	5.56374	194.765
KAI37_00249	86.361	8617.71
KAI37_00250	174.346	2265.75
KAI37_00251	111.532	1616.77
KAI37_00252	318.408	9054.87
KAI37_00253	15.3672	781.411
KAI37_00254	14.5786	516.619
KAI37_00255	9.56962	285
KAI37_00256	4.28242	97
KAI37_00257	4.03079	76
KAI37_00258	3.83237	31
KAI37_00259	37.3685	477
KAI37_00260	3.69102	34
KAI37_00261	2.8748	140
KAI37_00262	10.1094	32
KAI37_00263	3.14299	377.858
KAI37_00264	1.93186	85.142
KAI37_00265	9.56439	110
KAI37_00266	112.414	269.368
KAI37_00267	97.8547	398.632
KAI37_00268	8.61929	132.003
KAI37_00269	7.30803	527.997
KAI37_00270	6.64971	181
KAI37_00271	13.1529	534.08
KAI37_00272	71.7551	1237.92
KAI37_00273	6.50185	134
KAI37_00274	73.8052	850
KAI37_00275	115.463	785.001
KAI37_00276	8.08066	175
KAI37_00277	2.99749	92
KAI37_00278	3.96318	102
KAI37_00279	0	0
KAI37_00280	89.5351	3607.02
KAI37_00281	34.9223	124
KAI37_00282	14.6888	549
KAI37_00283	0.77645	14
KAI37_00284	1.48955	25
KAI37_00285	5.11434	201.702
KAI37_00286	9.43338	261.691
KAI37_00287	5.00091	40.607
KAI37_00288	0.238126	2
KAI37_00289	1.79257	40
KAI37_00290	0.386	7
KAI37_00291	22.1496	215
KAI37_00292	0.111357	4
KAI37_00293	0.062698	1
KAI37_00294	0.187126	3.026
KAI37_00295	0.155837	3
KAI37_00296	1.60053	65
KAI37_00297	0.442747	9
KAI37_00298	3208.3	64159.5
KAI37_00299	4.15998	15
KAI37_00300	2.43092	64
KAI37_00301	14.5989	236
KAI37_00302	4.96901	113
KAI37_00303	23.7155	896.1
KAI37_00304	24.6931	772.997
KAI37_00305	3.25368	57
KAI37_00306	33.1608	1188.99
KAI37_00307	3.37904	15
KAI37_00308	0.215846	4
KAI37_00309	0	0
KAI37_00310	0.02975	1
KAI37_00311	0.259605	11
KAI37_00312	473.56	1499
KAI37_00313	15.8501	1160
KAI37_00314	1149.46	1515.88
KAI37_00315	271.935	359.282
KAI37_00316	0.500811	11
KAI37_00317	93.7123	276
KAI37_00318	2.05922	14
KAI37_00319	0.38791	3
KAI37_00320	1.47969	10
KAI37_00321	2.93354	43
KAI37_00322	6.041	70
KAI37_00323	4.23859	28
KAI37_00324	0	0
KAI37_00325	7.19598	223
KAI37_00326	12.0612	137
KAI37_00327	15.474	381
KAI37_00328	16.2214	1791.73
KAI37_00329	4.50951	277.265
KAI37_00330	24.1995	645.398
KAI37_00331	30.8434	474.423
KAI37_00332	63.2602	938.179
KAI37_00333	0.147087	1
KAI37_00334	0.24411	9
KAI37_00335	1.96381	2
KAI37_00336	1.08314	27
KAI37_00337	0.41478	8
KAI37_00338	0	0
KAI37_00339	1.22631	20
KAI37_00340	0	0
KAI37_00341	326.275	11465.9
KAI37_00342	2.08541	101
KAI37_00343	2.52993	61
KAI37_00344	8.0387	125
KAI37_00345	41.9321	997
KAI37_00346	0.395057	8
KAI37_00347	0	0
KAI37_00348	0.067043	2
KAI37_00349	0.257199	20
KAI37_00350	2.64734	35.353
KAI37_00351	10.9747	422.647
KAI37_00352	1.1866	162
KAI37_00353	152.511	2601
KAI37_00354	3.75407	91.604
KAI37_00355	4.99384	34.396
KAI37_00356	0.297713	8
KAI37_00357	5.40048	11
KAI37_00358	99.6872	775
KAI37_00359	7.83265	252
KAI37_00360	2.0098	29.04
KAI37_00361	1.40525	24.96
KAI37_00362	2.13824	124
KAI37_00363	1.8866	76
KAI37_00364	2.80373	51
KAI37_00365	1.7209	37
KAI37_00366	1.16195	32
KAI37_00367	1.17077	49
KAI37_00368	0	0
KAI37_00369	1e-05	0.001
KAI37_00371	0	0
KAI37_00372	2.59503	1
KAI37_00373	5.19007	2
KAI37_00374	20.7603	8
KAI37_00375	4.84406	2
KAI37_00376	2.59503	1
KAI37_00377	0	0
KAI37_00378	0	0
KAI37_00383	12.9752	5
KAI37_00384	36.3305	14
KAI37_00385	0	0
KAI37_00386	4.84406	2
KAI37_00387	5.19007	2
KAI37_00388	0	0
KAI37_00389	2.59503	1
KAI37_00390	0	0
KAI37_00391	2.79465	1
KAI37_00392	36.7104	745.214
KAI37_00393	54.0632	675.741
KAI37_00394	78.4289	445.038
KAI37_00395	230.633	2830.11
KAI37_00399	37.628	29
KAI37_00400	3.15161	98
KAI37_00401	2.09666	28.001
KAI37_00402	4.12494	53.999
KAI37_00403	1.0085	49
KAI37_00404	3.50288	100
KAI37_00405	2.61576	61
KAI37_00406	0.437411	4
KAI37_00407	0.723437	27
KAI37_00408	1.25277	2
KAI37_00409	31.1724	244
KAI37_00410	18.6457	465
KAI37_00411	76.438	4654.01
KAI37_00412	60.1444	1595
KAI37_00413	12.4731	264
KAI37_00414	2.49806	116
KAI37_00415	0.411206	12.002
KAI37_00416	0.309611	7.998
KAI37_00417	0	0
KAI37_00418	0.313992	6
KAI37_00419	1.04732	56
KAI37_00420	1.2049	15
KAI37_00421	0.974293	9.682
KAI37_00422	0.290278	3.318
KAI37_00423	0.583525	13
KAI37_00424	0.136974	3
KAI37_00425	170.174	1138
KAI37_00426	0.321979	5
KAI37_00427	0.253459	29
KAI37_00428	0.900893	13
KAI37_00429	15.6611	527.248
KAI37_00430	38.2065	169.752
KAI37_00431	30.7459	385
KAI37_00432	4.19233	22
KAI37_00433	9.05797	354
KAI37_00434	18.6443	420
KAI37_00435	4.42076	235
KAI37_00436	2.8397	132
KAI37_00437	9.68813	4
KAI37_00438	12.8468	153
KAI37_00439	4.38714	121.017
KAI37_00440	445.993	1572.88
KAI37_00441	348.183	412.102
KAI37_00442	22.6238	1614
KAI37_00443	255.139	3154.96
KAI37_00444	1.03147	20
KAI37_00445	1.58286	51
KAI37_00446	2.50528	33
KAI37_00447	26.8076	83
KAI37_00448	3.06743	73
KAI37_00449	29.0495	179
KAI37_00450	100.441	5602.13
KAI37_00451	38.228	746
KAI37_00452	0.277734	9
KAI37_00453	0.427209	13
KAI37_00454	0.684631	16
KAI37_00455	8.83622	311
KAI37_00456	0.043992	2
KAI37_00457	18.5048	291
KAI37_00458	0.212005	4
KAI37_00459	0.231459	7
KAI37_00460	0.55386	7
KAI37_00461	0.789795	3
KAI37_00462	25.5392	473
KAI37_00463	10.9798	1079
KAI37_00464	1.20979	101
KAI37_00465	42.3636	1352
KAI37_00466	1.18727	5
KAI37_00467	0.308874	12
KAI37_00468	0.259454	16
KAI37_00469	1.72384	32
KAI37_00470	2.27058	82
KAI37_00471	6.39511	148.279
KAI37_00472	8.20532	121.269
KAI37_00473	11.1872	163.452
KAI37_00474	5.66956	143
KAI37_00475	1.69803	39
KAI37_00476	0.683197	12
KAI37_00477	0	0
KAI37_00478	195.807	199.416
KAI37_00479	11.9403	545
KAI37_00480	1.36797	46
KAI37_00481	10.5922	111
KAI37_00482	71.4405	1670
KAI37_00483	92.8119	631
KAI37_00484	4.24642	27
KAI37_00485	188.026	2803
KAI37_00486	16.0929	1253
KAI37_00487	0	0
KAI37_00488	0.414225	8
KAI37_00489	6.21654	136
KAI37_00490	1.20372	32
KAI37_00491	16.4763	318
KAI37_00492	9.17789	212.038
KAI37_00493	6.25351	69
KAI37_00494	18.5662	1492
KAI37_00495	0.292127	2
KAI37_00496	10.4181	208.015
KAI37_00497	12.7817	627
KAI37_00498	18.8241	374.646
KAI37_00499	8.92642	571.354
KAI37_00500	7.5807	29
KAI37_00501	2.59503	1
KAI37_00502	1.75726	44
KAI37_00503	5.73639	3
KAI37_00504	0.086641	2
KAI37_00505	0.851094	10
KAI37_00506	0.99922	11
KAI37_00507	4.24293	52
KAI37_00508	0	0
KAI37_00509	1.03996	21
KAI37_00510	3.03295	23
KAI37_00511	3.72844	41
KAI37_00512	2.3005	36
KAI37_00513	0.274822	3
KAI37_00514	5.52891	106
KAI37_00515	1.6598	6
KAI37_00516	1.4727	16
KAI37_00517	0.349113	5
KAI37_00518	0.24382	2
KAI37_00519	2.79242	38
KAI37_00520	19.5883	226
KAI37_00521	19.3269	727
KAI37_00522	31.6071	1418.93
KAI37_00523	237.731	687.074
KAI37_00524	388.162	203
KAI37_00525	22.4634	92
KAI37_00526	4.37096	159
KAI37_00527	3.1193	95.27
KAI37_00528	6.63842	112.73
KAI37_00529	2.30845	77.39
KAI37_00530	2.32398	21.61
KAI37_00531	912.99	3817.98
KAI37_00532	0.195485	3
KAI37_00533	0.681031	10
KAI37_00534	0.248888	5
KAI37_00535	25.0517	811
KAI37_00536	1.71764	17
KAI37_00537	21.1734	1067.94
KAI37_00538	16.253	755.098
KAI37_00539	3.97819	64
KAI37_00540	8.24854	92
KAI37_00541	9.60437	359
KAI37_00542	3.12275	30
KAI37_00543	1.78461	38
KAI37_00544	4.85099	523.008
KAI37_00545	10.602	225.992
KAI37_00546	29.2681	664
KAI37_00547	6.31923	64.002
KAI37_00548	10.83	38.935
KAI37_00549	3.91278	183.063
KAI37_00550	18.1652	86
KAI37_00551	0.085958	2
KAI37_00552	5.88348	40
KAI37_00553	2.94457	111
KAI37_00554	9.18016	61
KAI37_00555	21.2014	198
KAI37_00556	0.275199	6
KAI37_00557	0.195325	1
KAI37_00558	2.50048	17
KAI37_00559	82.7151	4040.1
KAI37_00560	47.1157	1021
KAI37_00561	4.12143	25.484
KAI37_00562	4.93941	77.516
KAI37_00563	16.4947	274
KAI37_00564	0.6232	10
KAI37_00565	8.74024	580
KAI37_00566	5.61905	65
KAI37_00567	8.86448	95.767
KAI37_00568	11.9628	35.233
KAI37_00569	9.45434	956
KAI37_00570	20.6545	441
KAI37_00571	45.9943	926
KAI37_00572	16.7086	260
KAI37_00573	5.2526	12
KAI37_00574	13.7636	194
KAI37_00575	126.418	856
KAI37_00576	23.9653	136.574
KAI37_00577	21.8439	381.426
KAI37_00578	0.224107	1
KAI37_00579	1.00146	1
KAI37_00580	4.00278	14.011
KAI37_00581	2.73794	88.989
KAI37_00582	3.08912	89
KAI37_00583	895.833	937
KAI37_00584	0.763985	18
KAI37_00585	0.276058	6
KAI37_00586	1.76504	12
KAI37_00587	1.31493	46
KAI37_00588	2.05644	3
KAI37_00589	0.746557	7
KAI37_00590	2.71529	14
KAI37_00591	0.768922	20
KAI37_00592	1.03814	24
KAI37_00593	4.40023	141
KAI37_00594	10.8974	95.934
KAI37_00595	1.84873	47.066
KAI37_00596	0.763479	18
KAI37_00597	0	0
KAI37_00598	0	0
KAI37_00599	27.9569	282
KAI37_00600	18.8626	349
KAI37_00601	0.587024	7.16
KAI37_00602	2.32993	15.84
KAI37_00603	1.61796	11
KAI37_00604	16.7365	41
KAI37_00605	3.88607	80
KAI37_00606	4.17538	57
KAI37_00607	1.75968	165.177
KAI37_00608	4.32488	123.314
KAI37_00609	4.55586	259.508
KAI37_00610	0.726302	12
KAI37_00611	31.7923	231
KAI37_00612	2.02552	31
KAI37_00613	3.69999	216
KAI37_00614	0.534176	14
KAI37_00615	4.16371	34
KAI37_00616	4.06343	37
KAI37_00617	0.735435	5
KAI37_00618	110.878	5053.07
KAI37_00619	127.071	5349.37
KAI37_00620	333.204	3155.44
KAI37_00621	0.671776	15
KAI37_00622	0.384674	6
KAI37_00623	0.14479	6
KAI37_00624	16.7252	284.755
KAI37_00625	14.7819	169.427
KAI37_00626	21.7732	142.975
KAI37_00627	21.1538	411.608
KAI37_00628	14.4845	612.996
KAI37_00629	14.248	180.004
KAI37_00630	2.41377	150.197
KAI37_00631	7.88991	22.803
KAI37_00632	0.98913	84
KAI37_00633	77.012	8082.24
KAI37_00634	33.2248	168
KAI37_00635	0.192077	10
KAI37_00636	0.166718	4
KAI37_00637	0.426983	11
KAI37_00638	3.46565	39
KAI37_00639	56.268	381.001
KAI37_00640	7.21116	56
KAI37_00641	299.545	1244.99
KAI37_00642	5.61148	193.006
KAI37_00643	3.29317	47
KAI37_00644	1.94573	93
KAI37_00645	2.2545	15.328
KAI37_00646	2.50557	16.966
KAI37_00647	13.7663	66.311
KAI37_00648	118.71	1612.87
KAI37_00649	0	0
KAI37_00650	7.06175	77
KAI37_00651	28.2933	221
KAI37_00652	2.19644	2
KAI37_00653	42.3059	173
KAI37_00654	42.5257	513.593
KAI37_00655	79.7194	2294.41
KAI37_00656	7.39658	789
KAI37_00657	14.2719	380
KAI37_00658	94.2717	1806.77
KAI37_00659	2.68486	169
KAI37_00660	2.75516	153
KAI37_00661	5.8556	131
KAI37_00662	49.5928	1480.1
KAI37_00663	39.2348	748.859
KAI37_00664	63.4179	912.037
KAI37_00665	0.228494	1
KAI37_00666	0.981796	37
KAI37_00667	0.58633	68
KAI37_00668	8.75475	60
KAI37_00669	5.44355	224
KAI37_00670	0.408752	4
KAI37_00671	1.37258	17
KAI37_00672	0	0
KAI37_00673	0	0
KAI37_00674	3.30863	24
KAI37_00675	3.14702	80.991
KAI37_00676	7.70964	42.59
KAI37_00677	10.0837	416.419
KAI37_00678	1.51135	23
KAI37_00679	1.20827	4
KAI37_00680	3.56487	12
KAI37_00681	1.61246	26
KAI37_00682	16.6051	137
KAI37_00683	0.422972	5
KAI37_00684	2.58441	17
KAI37_00685	0.951741	19
KAI37_00686	5.60985	21
KAI37_00687	0.243198	12
KAI37_00688	2.4904	17
KAI37_00689	11.8015	194
KAI37_00690	88.9824	884.073
KAI37_00691	34.1456	219.927
KAI37_00692	10.94	37
KAI37_00693	0.771313	9
KAI37_00694	0.581875	10
KAI37_00695	0.386742	3
KAI37_00696	0.756956	49
KAI37_00697	4.08992	156
KAI37_00698	0.272241	11
KAI37_00699	2.81757	119
KAI37_00700	42.4685	256
KAI37_00701	0.322698	3
KAI37_00702	0.191823	5
KAI37_00703	0.146494	1
KAI37_00704	15.0904	386.478
KAI37_00705	15.308	262.522
KAI37_00706	19.3304	227
KAI37_00707	6.55065	259.369
KAI37_00708	5.49811	160.631
KAI37_00709	0.523688	22
KAI37_00710	5.80651	174
KAI37_00711	0.317811	13
KAI37_00712	292.528	1735.5
KAI37_00713	87.2206	1939.56
KAI37_00714	128.007	2664
KAI37_00715	1.12425	5.075
KAI37_00716	7.97825	402.925
KAI37_00717	23.4028	716
KAI37_00718	13.809	231.043
KAI37_00719	56.5237	507
KAI37_00720	5091.41	73185.1
KAI37_00721	199.329	1054
KAI37_00722	9.10313	83
KAI37_00723	5.38704	30
KAI37_00724	9.78124	542
KAI37_00725	468.461	825.244
KAI37_00726	265.493	3012.76
KAI37_00727	3.02862	93
KAI37_00728	0.468634	22
KAI37_00729	13.2824	345
KAI37_00730	3.7892	77
KAI37_00731	4.75099	297
KAI37_00732	0	0
KAI37_00733	13.7491	180
KAI37_00734	57.8612	5663.07
KAI37_00735	4.13836	124.981
KAI37_00736	32.2719	757.019
KAI37_00737	16.5333	48.013
KAI37_00738	12.5613	295.987
KAI37_00739	28.8232	496.352
KAI37_00740	63.0459	168.648
KAI37_00741	5.25912	238.681
KAI37_00742	2.99593	120.319
KAI37_00743	1.37746	8
KAI37_00744	8.36224	272.01
KAI37_00745	1.67098	29.313
KAI37_00746	2.85348	42.687
KAI37_00747	1.4474	47
KAI37_00748	1.80605	55
KAI37_00749	5.60188	30
KAI37_00750	2.07422	36
KAI37_00751	21.4732	945
KAI37_00752	11.1808	391
KAI37_00753	17.2387	468.92
KAI37_00754	8.53673	131.701
KAI37_00755	12.5579	216.568
KAI37_00756	33.3124	211.81
KAI37_00757	0.585607	10
KAI37_00758	3.81433	5.879
KAI37_00759	1.2273	26.121
KAI37_00760	2.87768	70
KAI37_00761	0.344956	13
KAI37_00762	0	0
KAI37_00763	5.76278	55
KAI37_00764	25.9806	939
KAI37_00765	2.21369	30
KAI37_00766	23.3878	672
KAI37_00767	2.47213	61
KAI37_00768	0	0
KAI37_00769	0.64492	3
KAI37_00770	14.5954	90.392
KAI37_00771	14.5831	320.962
KAI37_00772	27.5838	114.646
KAI37_00773	10.5808	246
KAI37_00774	0	0
KAI37_00776	0	0
KAI37_00777	548.766	9546.1
KAI37_00778	895.356	56893.4
KAI37_00779	312.238	189.077
KAI37_00780	1.14505	31
KAI37_00781	280.038	524.15
KAI37_00782	273.496	1437.85
KAI37_00783	7.58935	56.007
KAI37_00784	4.28069	120.993
KAI37_00785	7.845	289.157
KAI37_00786	15.0713	50.843
KAI37_00787	6.42315	128.306
KAI37_00788	16.3827	30.625
KAI37_00789	2.79316	44.069
KAI37_00790	4.13041	269.115
KAI37_00791	7.03021	244.885
KAI37_00792	0	0
KAI37_00793	4.84352	116.649
KAI37_00794	2.52258	28.351
KAI37_00795	2.45889	104
KAI37_00796	4.18748	153
KAI37_00797	5.13637	54
KAI37_00798	1.31902	18
KAI37_00799	1.6185	28
KAI37_00800	2.80028	4
KAI37_00801	1.39153	68
KAI37_00802	2.29645	34
KAI37_00803	4.6862	73
KAI37_00804	2.979	38
KAI37_00805	3.55915	77
KAI37_00806	15.0881	76
KAI37_00807	0.579943	16
KAI37_00808	13.4525	350.84
KAI37_00809	9.55236	292.676
KAI37_00810	18.6433	436.484
KAI37_00811	1.13394	23
KAI37_00812	1.58389	78
KAI37_00813	249.371	569.71
KAI37_00814	1024.21	16910.9
KAI37_00815	17.6881	202.265
KAI37_00816	36.546	150.735
KAI37_00817	13.3596	129
KAI37_00818	35.9563	58
KAI37_00819	13.2728	498.821
KAI37_00820	27.8763	515.428
KAI37_00821	34.7431	480.751
KAI37_00822	38.3814	1175.06
KAI37_00823	22.905	520
KAI37_00824	1.52507	35
KAI37_00825	2.07136	51
KAI37_00826	2.59806	53
KAI37_00827	18.6384	100
KAI37_00828	0.69685	3
KAI37_00829	1.60007	36
KAI37_00830	323.57	5818.01
KAI37_00831	20.1134	413
KAI37_00832	193.272	1314
KAI37_00833	1.02435	25
KAI37_00834	71.0291	628.508
KAI37_00835	47.3916	822.492
KAI37_00836	3.86409	110.745
KAI37_00837	5.87909	95.255
KAI37_00838	0.82034	14
KAI37_00839	0.083628	1
KAI37_00840	81.2036	183.281
KAI37_00841	23.4085	430.719
KAI37_00842	10.2782	233
KAI37_00843	19.8475	1063.27
KAI37_00844	31.7803	71.73
KAI37_00845	2.84171	68
KAI37_00846	5.14804	35
KAI37_00847	1.1767	8
KAI37_00848	0.088016	3
KAI37_00849	1.60203	35
KAI37_00850	3.6031	101
KAI37_00851	13.3387	598
KAI37_00852	1.68979	6
KAI37_00853	0.328474	3
KAI37_00854	1.61517	8.98
KAI37_00855	16.6028	690.02
KAI37_00856	0.801967	4
KAI37_00857	0.42684	3
KAI37_00858	0.5826	14
KAI37_00859	0.551924	21
KAI37_00860	0.499274	6
KAI37_00861	0.558121	9
KAI37_00862	1.14556	7
KAI37_00863	0.359708	2
KAI37_00864	6.92298	184
KAI37_00865	3.7399	7
KAI37_00866	3.70317	42.001
KAI37_00867	99.2477	7274.05
KAI37_00868	294.327	3591.67
KAI37_00869	14.535	73
KAI37_00870	0.443625	11
KAI37_00871	25.1556	274.392
KAI37_00872	3.69908	85.608
KAI37_00873	19.5435	367
KAI37_00874	0	0
KAI37_00875	0	0
KAI37_00876	0	0
KAI37_00877	39.5072	950.13
KAI37_00878	100.323	1186.87
KAI37_00879	2.48402	26.385
KAI37_00880	3.28207	35.615
KAI37_00881	56.9874	1185
KAI37_00882	11.2211	292
KAI37_00883	0.253448	8
KAI37_00884	21.5024	718
KAI37_00885	1.36481	23
KAI37_00886	0.150401	3
KAI37_00887	0.381794	7
KAI37_00888	0.647434	14
KAI37_00889	5.13395	77
KAI37_00890	61.6756	488
KAI37_00891	1.07464	14
KAI37_00892	0	0
KAI37_00893	1.68054	42
KAI37_00894	5.77284	119
KAI37_00895	2.84518	21
KAI37_00896	1.73569	42
KAI37_00897	2.50445	69
KAI37_00898	85.44	2267
KAI37_00899	1.84197	30.731
KAI37_00900	1.76423	59.269
KAI37_00901	7.91842	284
KAI37_00902	12.0901	178.873
KAI37_00903	15.1502	536.481
KAI37_00904	24.1065	1793.24
KAI37_00905	86.4294	1606.4
KAI37_00906	0.835249	8.327
KAI37_00907	1.72698	65.203
KAI37_00908	2.05755	26.469
KAI37_00909	29.9009	567.577
KAI37_00910	18.1555	255.423
KAI37_00911	28.9885	507.296
KAI37_00912	7.27943	36.75
KAI37_00913	9.52174	1277.25
KAI37_00914	2.21527	15
KAI37_00915	33.5233	812
KAI37_00916	0.112131	9
KAI37_00917	2.02144	83
KAI37_00918	1.25693	103
KAI37_00919	2.64077	361
KAI37_00920	10.7646	72
KAI37_00921	14.2993	306
KAI37_00922	9.27815	223.173
KAI37_00923	6.90135	194.091
KAI37_00924	13.3198	323.014
KAI37_00925	9.50088	191.722
KAI37_00926	0.218769	7
KAI37_00927	0.377045	19
KAI37_00928	0.203724	11
KAI37_00929	0.627293	13
KAI37_00930	0.398004	14
KAI37_00931	0.718089	47
KAI37_00932	34.7229	108
KAI37_00933	2.60002	28
KAI37_00934	2.88851	198
KAI37_00935	0	0
KAI37_00936	1619.82	36435
KAI37_00937	9620.03	15887.5
KAI37_00938	15.6315	208
KAI37_00939	14.4702	208
KAI37_00940	7.93676	244
KAI37_00941	4.58741	25.506
KAI37_00942	15.12	141.793
KAI37_00943	31.0252	288.516
KAI37_00944	63.833	717.185
KAI37_00945	20.625	718.039
KAI37_00946	22.388	224.962
KAI37_00947	3.51205	89.599
KAI37_00948	3.68799	143.792
KAI37_00949	4.77417	140.609
KAI37_00950	5.9292	98.999
KAI37_00951	6.8578	154.193
KAI37_00952	38.431	486.141
KAI37_00953	84.5497	1609.67
KAI37_00954	0	0
KAI37_00955	9.5335	97
KAI37_00956	3.16997	13.384
KAI37_00957	2.31241	98.616
KAI37_00958	0	0
KAI37_00959	0.575331	13
KAI37_00960	1.25264	23
KAI37_00961	6.2798	90
KAI37_00962	6.65666	69.828
KAI37_00963	10.869	209.172
KAI37_00964	9.96485	102.054
KAI37_00965	10.296	145.071
KAI37_00966	15.5128	56
KAI37_00967	4.00392	64
KAI37_00968	17.7615	627
KAI37_00969	0.99603	6.239
KAI37_00970	1.46497	23.761
KAI37_00971	2.11946	48
KAI37_00972	2.50153	38.386
KAI37_00973	2.3149	19.614
KAI37_00974	1.73002	1
KAI37_00975	2.36719	35
KAI37_00976	0.424706	2
KAI37_00977	2.17961	50
KAI37_00978	6.91297	111
KAI37_00979	17.3587	205
KAI37_00980	0.479522	68
KAI37_00981	0.676679	27
KAI37_00982	1.05174	17
KAI37_00983	0.108624	12
KAI37_00984	0.904182	83
KAI37_00985	15.1008	270
KAI37_00986	5.67694	115.685
KAI37_00987	10.7338	143.613
KAI37_00988	9.59705	425.101
KAI37_00989	9.9633	411.554
KAI37_00990	9.0514	879.046
KAI37_00991	0.41786	20
KAI37_00992	0.977202	24
KAI37_00993	0.481804	21
KAI37_00994	1.28874	63
KAI37_00995	1.71612	82.805
KAI37_00996	1.09649	49.195
KAI37_00997	1.25403	7
KAI37_00998	1.14354	23
KAI37_00999	1.86917	56
KAI37_01000	5.3056	275.383
KAI37_01001	9.88809	533.617
KAI37_01002	55.8481	540.001
KAI37_01003	41.5717	819.188
KAI37_01004	64.6058	639.812
KAI37_01005	20.8651	461
KAI37_01006	7.04227	247
KAI37_01007	17.3817	720.498
KAI37_01008	10.5289	458.904
KAI37_01009	15.8273	486.598
KAI37_01010	15.7421	288
KAI37_01011	6.93315	305
KAI37_01012	2.26258	126
KAI37_01013	25.815	594
KAI37_01014	4.82839	355
KAI37_01015	12.5253	67.847
KAI37_01016	3.63552	79.153
KAI37_01017	8.95754	382
KAI37_01018	1.00918	1
KAI37_01019	11.5541	393
KAI37_01020	22.6319	1144.05
KAI37_01021	30.7467	788.929
KAI37_01022	63.8427	549.02
KAI37_01023	0.889912	35
KAI37_01024	0.326987	14
KAI37_01025	84.148	2634
KAI37_01026	26.0245	674
KAI37_01027	22.402	501
KAI37_01028	20.3039	343
KAI37_01029	5.09088	178
KAI37_01030	15.0084	404
KAI37_01031	36.3305	47
KAI37_01032	4.43527	58
KAI37_01033	3.66034	78
KAI37_01034	1.83652	110
KAI37_01035	4.16737	50
KAI37_01036	93.33	1281
KAI37_01037	0	0
KAI37_01038	561.09	1052
KAI37_01039	3.42373	99
KAI37_01040	31.1404	30
KAI37_01041	0.232226	3
KAI37_01042	34.1082	476
KAI37_01043	12.3905	412
KAI37_01044	22.8236	617
KAI37_01045	500.349	871.98
KAI37_01046	5.53598	12
KAI37_01047	5.9037	13
KAI37_01048	1.15449	45
KAI37_01049	217.894	450
KAI37_01050	0.286645	6
KAI37_01051	47.1866	1502.21
KAI37_01052	16.8006	493.794
KAI37_01053	7.52563	51
KAI37_01054	3.24907	22
KAI37_01055	0.441261	3
KAI37_01056	0	0
KAI37_01057	28.6149	687.719
KAI37_01058	1721.45	900.281
KAI37_01059	0	0
KAI37_01060	0.451735	11
KAI37_01061	10.7283	312.475
KAI37_01062	11.8534	813.592
KAI37_01063	34.0997	1400.93
KAI37_01064	44.8246	1490.64
KAI37_01065	4.61828	15
KAI37_01066	0	0
KAI37_01067	1.44886	10
KAI37_01068	5.0135	117.163
KAI37_01069	3.71057	49.119
KAI37_01070	7.18943	544.718
KAI37_01071	1.61283	7.769
KAI37_01072	4.68509	194.231
KAI37_01073	6.10579	111.489
KAI37_01074	13.4912	52.36
KAI37_01075	7.88621	223.38
KAI37_01076	5.59874	128.633
KAI37_01077	1.90787	38.137
KAI37_01078	3.56824	118.474
KAI37_01079	7.99224	373.315
KAI37_01080	12.2154	298.211
KAI37_01081	4.02168	70
KAI37_01082	2.38233	12
KAI37_01083	1.32726	10
KAI37_01084	4.15384	82
KAI37_01085	4.87978	151
KAI37_01086	1.93761	116
KAI37_01087	0.618697	29
KAI37_01088	3.08361	79
KAI37_01089	3.42541	194.311
KAI37_01090	6.71249	188.689
KAI37_01091	4.66371	58
KAI37_01092	3.04395	30
KAI37_01093	6.43011	168.374
KAI37_01094	7.18882	53.878
KAI37_01095	13.183	216.748
KAI37_01096	19.0724	269.568
KAI37_01097	36.7534	208.432
KAI37_01098	1.29752	1
KAI37_01099	0.357176	5
KAI37_01100	1.28696	25
KAI37_01101	78.4551	929
KAI37_01102	28.8926	1848.11
KAI37_01103	10.32	70.632
KAI37_01104	7.60247	74.368
KAI37_01105	33.2216	292
KAI37_01106	3900.24	114530
KAI37_01107	7320.3	10994.8
KAI37_01108	4527.06	197261
KAI37_01109	6472.97	29754.3
KAI37_01110	5299.3	30231.2
KAI37_01111	2104.83	85110.6
KAI37_01112	1153.48	20017.3
KAI37_01113	2233.45	61573.8
KAI37_01114	4303.61	20955.1
KAI37_01115	2103.97	13756
KAI37_01116	1149.66	47003.2
KAI37_01117	1780.47	30510.3
KAI37_01118	1383.33	90125.7
KAI37_01119	2076.99	14159.5
KAI37_01120	1302.81	2474.34
KAI37_01121	142.628	82.443
KAI37_01122	1160.58	12871.6
KAI37_01123	1239.58	5152.07
KAI37_01124	1145.96	13676.2
KAI37_01125	1737.3	3825.55
KAI37_01126	1028.79	679.622
KAI37_01127	718.052	3992.42
KAI37_01128	572.403	14125.9
KAI37_01129	25.9504	20
KAI37_01130	0.142262	16
KAI37_01131	0.161061	13
KAI37_01132	0.069243	6
KAI37_01133	0.15655	4
KAI37_01134	0.212565	7
KAI37_01135	0.510492	13
KAI37_01136	0.599205	150.998
KAI37_01137	0.380918	59.002
KAI37_01138	0.14834	4
KAI37_01139	0.245303	15
KAI37_01140	0.224493	28
KAI37_01141	0.415736	18
KAI37_01142	0.754458	178
KAI37_01143	0.954111	27
KAI37_01144	1.2521	457
KAI37_01145	1.79364	200
KAI37_01146	0.064985	3
KAI37_01147	0.332954	7
KAI37_01148	0.48516	10
KAI37_01149	1.58769	65
KAI37_01150	2.24188	56
KAI37_01151	1.79183	45
KAI37_01152	13.7887	296
KAI37_01153	1.28784	14
KAI37_01154	13.4532	265
KAI37_01155	457.796	8006
KAI37_01156	14.7729	2176
KAI37_01157	6.24928	269
KAI37_01158	6.99705	85
KAI37_01159	0.218838	4
KAI37_01160	0.09325	1.05
KAI37_01161	1.40947	29.95
KAI37_01162	0.85555	10
KAI37_01163	0.994042	21
KAI37_01164	0.302733	8
KAI37_01165	0.529758	8
KAI37_01166	0.994386	33
KAI37_01167	0.913582	24
KAI37_01168	0.856257	14
KAI37_01169	0.771204	26.134
KAI37_01170	1.05119	32.866
KAI37_01171	0.154164	4
KAI37_01172	1.10537	33
KAI37_01173	2.71728	74
KAI37_01174	44.5765	1759
KAI37_01175	8.36541	594
KAI37_01176	1.45551	2
KAI37_01177	11.9947	54
KAI37_01178	0.224104	3
KAI37_01179	0.399495	5
KAI37_01180	0.067156	1
KAI37_01181	0	0
KAI37_01182	0.38113	9
KAI37_01183	0.082382	2
KAI37_01184	0.226074	8
KAI37_01185	0.408906	13
KAI37_01186	0.384055	12
KAI37_01187	0.589805	10.471
KAI37_01188	0.517481	20.48
KAI37_01189	1.41605	38.049
KAI37_01190	0.277365	2
KAI37_01191	1.25025	27
KAI37_01192	2.09079	21
KAI37_01193	3.57216	55
KAI37_01194	0.508742	4
KAI37_01195	0.180244	6
KAI37_01196	0.342198	12
KAI37_01197	16.237	306
KAI37_01198	0.283498	8
KAI37_01199	0.302561	9
KAI37_01200	0.21348	12
KAI37_01201	1.81652	1
KAI37_01202	0.172814	4
KAI37_01203	0.402895	1
KAI37_01204	0.685984	6
KAI37_01205	0.455137	22
KAI37_01206	0.36581	17
KAI37_01207	0.89537	24
KAI37_01208	10.2822	45
KAI37_01209	0.626388	1
KAI37_01210	3.11404	3
KAI37_01211	0.524272	7
KAI37_01212	0.342754	5
KAI37_01213	0.126589	2
KAI37_01214	0.287956	8
KAI37_01215	48.695	384
KAI37_01216	2.84676	26.999
KAI37_01217	2.48978	50.993
KAI37_01218	6.34635	68.008
KAI37_01219	17.6449	444
KAI37_01220	12.9313	808
KAI37_01221	51.6768	784.441
KAI37_01222	42.8869	387.559
KAI37_01223	98.6871	928.389
KAI37_01224	87.3597	151.489
KAI37_01225	6.06755	88.123
KAI37_01226	264.781	561.185
KAI37_01227	453.719	18285.6
KAI37_01228	0	0
KAI37_01229	1.21102	6
KAI37_01230	17.4128	81
KAI37_01231	0.978053	17
KAI37_01232	0.119774	3
KAI37_01233	1.15837	20
KAI37_01234	3.26727	126
KAI37_01235	0.298475	4
KAI37_01236	7.91204	276
KAI37_01237	12.1868	267.036
KAI37_01238	1.64572	38
KAI37_01239	0.171442	3
KAI37_01240	0	0
KAI37_01241	24.4836	93
KAI37_01242	0.547726	2
KAI37_01243	0.270909	5
KAI37_01244	0.28143	4
KAI37_01245	0.415536	15
KAI37_01246	20.4933	145.166
KAI37_01247	344.254	14660
KAI37_01248	745.165	21565.9
KAI37_01249	2.16099	146.413
KAI37_01250	3.00309	81.587
KAI37_01251	2.35339	16
KAI37_01252	17.5526	727
KAI37_01253	11.9793	718
KAI37_01254	255.886	4076.83
KAI37_01255	6.95283	80.553
KAI37_01256	2.66011	48.282
KAI37_01257	0.684202	18
KAI37_01258	0.556103	7
KAI37_01259	0.441261	3
KAI37_01260	5.92345	15
KAI37_01261	2.64048	122
KAI37_01262	1.22659	65
KAI37_01263	0.816765	19
KAI37_01264	0.585975	4
KAI37_01265	0.724579	30
KAI37_01266	16.1191	530
KAI37_01267	262.999	767.775
KAI37_01268	473.419	938.225
KAI37_01269	24.2664	1745
KAI37_01270	14.1664	120
KAI37_01272	0	0
KAI37_01273	1.03746	21
KAI37_01274	2.80546	35
KAI37_01277	2.42203	1
KAI37_01278	51.9991	302
KAI37_01279	2.00315	10
KAI37_01280	3.48374	14
KAI37_01281	0.45463	6
KAI37_01282	4.84406	2
KAI37_01283	22.2287	183
KAI37_01284	8.16303	37
KAI37_01285	0	0
KAI37_01286	4.45017	191
KAI37_01287	5.83	375
KAI37_01288	8.55432	190
KAI37_01289	4.54418	102.264
KAI37_01290	7.02128	47.736
KAI37_01291	1.24388	12
KAI37_01292	1.05846	16
KAI37_01293	1.33134	78
KAI37_01294	1.43477	90
KAI37_01295	1.33914	447
KAI37_01296	1227.08	34957.8
KAI37_01297	0.177222	1
KAI37_01298	29.5557	217
KAI37_01299	102.58	240
KAI37_01300	2.40111	23
KAI37_01301	1.62392	24
KAI37_01302	570.182	12443.3
KAI37_01303	520.63	7770.48
KAI37_01304	733.938	14208.3
KAI37_01305	1409.87	21245.7
KAI37_01306	5.1422	377.134
KAI37_01307	42.2694	48.866
KAI37_01308	0.235922	6
KAI37_01309	0.278684	9
KAI37_01310	0.073539	1
KAI37_01311	0.559742	11
KAI37_01312	1.8631	2
KAI37_01313	0.160189	2
KAI37_01314	0.051456	3
KAI37_01315	0.162431	4
KAI37_01316	0.147087	1
KAI37_01317	0.377023	17
KAI37_01318	0.289828	7
KAI37_01319	0	0
KAI37_01320	0.118264	1
KAI37_01321	1.01805	21
KAI37_01322	36.7567	780.418
KAI37_01323	46.3616	888.582
KAI37_01324	39.2401	2250.05
KAI37_01325	52.6035	139
KAI37_01326	133.018	3163.75
KAI37_01327	350.051	10456.3
KAI37_01328	27.7507	349.148
KAI37_01329	19.8567	135
KAI37_01330	92.2301	779
KAI37_01331	0.620146	15
KAI37_01332	2.90061	50
KAI37_01333	6.77811	299
KAI37_01334	0.472554	9
KAI37_01335	86.092	1149.01
KAI37_01336	123.19	2851
KAI37_01337	2.89432	93.999
KAI37_01338	4.53477	115.001
KAI37_01339	1.52363	23
KAI37_01340	0	0
KAI37_01341	12.489	339.063
KAI37_01342	11.6406	320.298
KAI37_01343	17.036	334.639
KAI37_01344	17.9253	673.194
KAI37_01345	25.4944	345.218
KAI37_01346	19.064	257.945
KAI37_01347	10.0589	486.644
KAI37_01348	4.38836	164
KAI37_01349	0.364898	9
KAI37_01350	40.7275	540
KAI37_01351	1.1181	43
KAI37_01352	2.37899	71
KAI37_01353	6.17886	79
KAI37_01354	115.053	3336.44
KAI37_01355	22.5918	363.557
KAI37_01356	61.1882	416
KAI37_01357	3.2336	17
KAI37_01358	1.10983	18
KAI37_01359	1.26935	23
KAI37_01360	9.25327	151
KAI37_01361	128.509	1527.05
KAI37_01362	107.199	4793.99
KAI37_01363	0.360692	7
KAI37_01364	7.8018	118
KAI37_01365	8.19225	181
KAI37_01366	13.0078	812.841
KAI37_01367	29.0477	1362.16
KAI37_01368	0.399397	14
KAI37_01369	1.08201	8
KAI37_01370	3.23591	22
KAI37_01371	2.30545	41
KAI37_01372	5.22928	20
KAI37_01373	0.195325	1
KAI37_01374	0.478571	3
KAI37_01375	0.497679	6
KAI37_01376	0.963875	23
KAI37_01377	0.422725	3
KAI37_01378	0	0
KAI37_01379	0.237241	2
KAI37_01380	0.177222	1
KAI37_01381	0.441261	3
KAI37_01382	1.62828	47
KAI37_01383	1.31291	16
KAI37_01384	2.20907	27
KAI37_01385	3.35006	87.305
KAI37_01386	4.4504	110.695
KAI37_01387	64.3568	62
KAI37_01388	0.887782	28
KAI37_01389	0.243957	4
KAI37_01390	0.382536	11
KAI37_01391	1.66235	13
KAI37_01392	4.54131	4
KAI37_01393	4.08976	69.99
KAI37_01394	9.88138	90.01
KAI37_01395	7.52463	5.799
KAI37_01396	12.9897	108.612
KAI37_01397	14.2376	427.589
KAI37_01398	2.52182	40
KAI37_01399	0.882522	6
KAI37_01400	1.00633	7
KAI37_01401	6.88656	28.926
KAI37_01402	3.49013	52.074
KAI37_01403	0.07372	3
KAI37_01404	0.862185	114
KAI37_01405	0.128038	1
KAI37_01406	0.073631	1
KAI37_01407	0	0
KAI37_01408	3.56181	5
KAI37_01409	1.54598	2
KAI37_01410	0.444951	1
KAI37_01411	0.403672	1
KAI37_01412	0	0
KAI37_01413	0.71142	15
KAI37_01414	65.9564	5331.54
KAI37_01415	221.244	7268.32
KAI37_01416	24.2625	225
KAI37_01417	28.5029	693.373
KAI37_01418	12.8546	341.03
KAI37_01419	19.2125	220.231
KAI37_01420	9.03876	203.769
KAI37_01421	12663.2	14639.4
KAI37_01422	197.73	2344.91
KAI37_01423	41.744	1207.81
KAI37_01424	8.13487	84.188
KAI37_01425	244.006	5054.76
KAI37_01426	1195.13	8805.87
KAI37_01427	3035.8	3662.97
KAI37_01428	1632.92	5708.18
KAI37_01429	74.809	1381
KAI37_01430	6.10776	221.999
KAI37_01431	5.48845	107.205
KAI37_01432	13.0893	255.796
KAI37_01433	0	0
KAI37_01434	0.351475	2
KAI37_01435	9.3345	465
KAI37_01436	14.9863	99
KAI37_01437	59.2387	1255
KAI37_01438	29.0465	1060
KAI37_01439	15.8357	389
KAI37_01440	4143.07	31705.9
KAI37_01441	310.781	1497
KAI37_01442	6.53516	3.777
KAI37_01443	12.6058	242.223
KAI37_01444	10.3395	482
KAI37_01445	2.79465	1
KAI37_01446	0.23368	4
KAI37_01447	74.6039	4276
KAI37_01448	5.91881	138.95
KAI37_01449	17.5277	1087.26
KAI37_01450	93.0546	5119.19
KAI37_01451	0.572134	2
KAI37_01452	35.949	2301.99
KAI37_01453	30.1716	142.842
KAI37_01454	83.4151	908.165
KAI37_01455	2.08552	50
KAI37_01456	0.191837	6
KAI37_01457	0.546425	1
KAI37_01458	1.2131	7
KAI37_01459	43.4607	295.476
KAI37_01460	58.5879	1425.52
KAI37_01461	147.744	183
KAI37_01462	12.294	99.996
KAI37_01463	21.4356	229.054
KAI37_01464	43.288	1076.88
KAI37_01465	24.9129	119.551
KAI37_01466	68.3336	1306.52
KAI37_01467	4.73751	134
KAI37_01468	0.616813	15
KAI37_01469	321.371	4295.41
KAI37_01470	1.56952	40
KAI37_01471	0.914559	28
KAI37_01472	1.40509	44
KAI37_01473	165.577	4221.07
KAI37_01474	0.534036	9
KAI37_01475	0.145603	4
KAI37_01476	0	0
KAI37_01477	13.7404	59
KAI37_01478	0.116372	2
KAI37_01479	0.100272	1
KAI37_01480	7.89793	20
KAI37_01481	18.1693	806.29
KAI37_01482	5.50855	73.368
KAI37_01483	6.76514	258.632
KAI37_01484	28.4497	670
KAI37_01485	4.45584	112
KAI37_01486	22.7121	730
KAI37_01487	18.8945	445
KAI37_01488	1.82482	11
KAI37_01489	1035.72	1739
KAI37_01490	8.16739	246.705
KAI37_01491	21.1664	97.295
KAI37_01492	3.4107	38
KAI37_01493	2.48458	75
KAI37_01494	1.79503	51
KAI37_01495	0.731867	35
KAI37_01496	1.70459	43
KAI37_01497	0.119382	2
KAI37_01498	0.147426	4
KAI37_01499	20.9285	184
KAI37_01500	11.2574	120
KAI37_01501	6.34156	212.875
KAI37_01502	9.69833	124.125
KAI37_01503	9.52758	115
KAI37_01504	4.20315	111.223
KAI37_01505	11.3014	155.777
KAI37_01506	0.515706	18
KAI37_01507	1.11168	21
KAI37_01508	0.849446	37
KAI37_01509	9.06778	267
KAI37_01510	0.130699	4
KAI37_01511	0.163898	7.535
KAI37_01512	0.149055	4.465
KAI37_01513	0.365578	5
KAI37_01514	0.056561	1
KAI37_01515	0.356345	7
KAI37_01516	0.744272	7
KAI37_01517	0.215381	2
KAI37_01518	0.361444	11
KAI37_01519	0	0
KAI37_01520	0.359815	8
KAI37_01521	0.878963	6
KAI37_01522	0.281079	19
KAI37_01523	0.929755	31
KAI37_01524	5.35476	14.886
KAI37_01525	2.12286	28.114
KAI37_01526	6.36449	208
KAI37_01527	2.10231	19
KAI37_01528	38.1029	378
KAI37_01529	18.6079	814
KAI37_01530	25.0108	342
KAI37_01531	25.1414	1052
KAI37_01532	0.38581	15
KAI37_01533	9.72809	157.057
KAI37_01534	11.7823	73.943
KAI37_01535	17.9864	85
KAI37_01536	84.3755	635
KAI37_01537	3.391	51
KAI37_01538	7.32978	72
KAI37_01539	7.06268	178
KAI37_01540	5.18338	303
KAI37_01541	150.333	360
KAI37_01542	0.244355	4
KAI37_01543	47.362	322
KAI37_01544	23.6251	285
KAI37_01545	13.258	77
KAI37_01546	1.52579	30
KAI37_01547	180.517	183.849
KAI37_01548	8.37566	186
KAI37_01549	14.7087	100
KAI37_01550	0	0
KAI37_01551	0.095664	1
KAI37_01552	0.804592	20
KAI37_01553	11.7642	34
KAI37_01554	0	0
KAI37_01555	0	0
KAI37_01556	1.44291	53.999
KAI37_01557	0.577419	17.001
KAI37_01558	840.053	5758
KAI37_01559	124.951	1415.31
KAI37_01560	244.633	7600.96
KAI37_01561	356.253	9493.16
KAI37_01562	281.581	1817.22
KAI37_01563	647.244	19229.2
KAI37_01564	29.1332	105
KAI37_01565	8.64264	162
KAI37_01566	13.6046	519.536
KAI37_01567	9.60299	287.733
KAI37_01568	40.8623	913.89
KAI37_01569	43.6081	1294.84
KAI37_01570	0.847922	2
KAI37_01571	0.304047	2
KAI37_01572	0.110631	1
KAI37_01573	0.127061	3
KAI37_01574	0.206191	14
KAI37_01575	0.429801	6
KAI37_01576	14.3747	166
KAI37_01577	0.779643	24
KAI37_01578	1.21144	14
KAI37_01579	0.841863	25.327
KAI37_01580	0.405545	15.673
KAI37_01581	0.076687	3
KAI37_01582	0.108927	5
KAI37_01583	75.4697	238.891
KAI37_01584	25.7329	65.109
KAI37_01585	23.4416	886
KAI37_01586	0.147087	1
KAI37_01587	0.938997	4
KAI37_01588	24.2961	2897.01
KAI37_01589	71.0874	544
KAI37_01590	29.638	31
KAI37_01591	21.8428	476.43
KAI37_01592	35.0341	747.57
KAI37_01593	227.676	7878.22
KAI37_01594	1.84471	32
KAI37_01595	7.51126	139
KAI37_01596	1.41839	26.177
KAI37_01597	2.14663	33.823
KAI37_01598	4.32503	84
KAI37_01599	0.406355	12
KAI37_01600	9.59569	102.44
KAI37_01601	13.3943	60.56
KAI37_01602	1.19626	25
KAI37_01603	325.988	8703.28
KAI37_01604	580.738	15338.8
KAI37_01605	850.996	16673.9
KAI37_01606	35.0847	168.999
KAI37_01607	3.11444	72
KAI37_01608	1.40196	67
KAI37_01609	19.3252	326
KAI37_01610	0.135189	4
KAI37_01611	0.152818	3
KAI37_01612	0.484863	5
KAI37_01613	25.6028	1919.23
KAI37_01614	87.0669	1691.82
KAI37_01615	33.4001	460.162
KAI37_01616	55.1818	671.636
KAI37_01617	88.5358	729.396
KAI37_01618	200.546	364
KAI37_01619	353.853	2396
KAI37_01620	2.59503	1
KAI37_01621	0	0
KAI37_01622	7.00347	16
KAI37_01623	8.73627	61
KAI37_01624	0.304956	6
KAI37_01625	0.615771	3
KAI37_01626	0	0
KAI37_01627	0.688617	9
KAI37_01628	5.45046	104.038
KAI37_01629	8.02689	64
KAI37_01630	1.22502	46
KAI37_01631	2.76462	135
KAI37_01632	0.139269	7
KAI37_01633	4.72941	22
KAI37_01634	3.90204	72
KAI37_01635	4.52729	53
KAI37_01636	11.7654	266
KAI37_01637	1.39733	6
KAI37_01638	9.01715	142.345
KAI37_01639	19.2858	371.494
KAI37_01640	41.7247	1981.87
KAI37_01641	2.24659	45
KAI37_01642	48.391	197.131
KAI37_01643	85.3425	334.869
KAI37_01644	80.3456	1074
KAI37_01645	1.76389	30.236
KAI37_01646	2.26681	94.726
KAI37_01647	8.17803	215.038
KAI37_01648	7.42463	86
KAI37_01649	3.95214	158
KAI37_01650	11.0926	343
KAI37_01651	4.69351	73
KAI37_01652	25.1015	748
KAI37_01653	0.191501	1
KAI37_01654	0	0
KAI37_01655	0.981511	9
KAI37_01656	18.7157	17
KAI37_01657	0.4666	7.476
KAI37_01658	0.207025	2.524
KAI37_01659	0.729584	6
KAI37_01660	2.93042	5
KAI37_01661	1.5166	120
KAI37_01662	2.9384	105
KAI37_01663	3.80634	124
KAI37_01664	0	0
KAI37_01665	0	0
KAI37_01666	0.654603	2
KAI37_01667	3.02754	19
KAI37_01668	0	0
KAI37_01669	15.7227	114
KAI37_01670	0.307933	11
KAI37_01671	4.03672	25
KAI37_01672	0.690666	24
KAI37_01673	2.59074	26
KAI37_01674	58.8946	2363
KAI37_01675	1.52567	8
KAI37_01676	14.807	369.257
KAI37_01677	15.6125	366.493
KAI37_01678	0.588348	4
KAI37_01679	0.735435	5
KAI37_01680	2.41416	16.413
KAI37_01681	3.17515	21.587
KAI37_01682	10.5119	57
KAI37_01683	5.62206	250
KAI37_01684	10.5721	71.586
KAI37_01685	7.39291	694.414
KAI37_01686	8.00389	413.024
KAI37_01687	5.36923	243.338
KAI37_01688	6.83665	227.638
KAI37_01689	14.0671	549
KAI37_01690	5.21187	81.843
KAI37_01691	11.2196	155.847
KAI37_01692	6.94883	344.905
KAI37_01693	9.51196	264.405
KAI37_01694	15.5396	565.001
KAI37_01695	55.7385	1461
KAI37_01696	0	0
KAI37_01697	30.7015	856
KAI37_01698	22.7236	604
KAI37_01699	0	0
KAI37_01700	7.14444	354
KAI37_01701	100.973	1010
KAI37_01702	2.3439	2
KAI37_01703	1.90029	16
KAI37_01704	196.266	5523
KAI37_01705	0.992636	5
KAI37_01706	44.1789	97.282
KAI37_01707	29.216	215.866
KAI37_01708	32.57	409.129
KAI37_01709	82.3784	233.55
KAI37_01710	10.426	194
KAI37_01711	0.335432	10
KAI37_01712	29.4856	56
KAI37_01713	127.406	444.482
KAI37_01714	293.048	432.495
KAI37_01715	383.152	862.023
KAI37_01716	42.4003	1912
KAI37_01717	12.6927	368
KAI37_01718	16.99	254
KAI37_01719	2.77288	73
KAI37_01720	20.151	397.026
KAI37_01721	48.0821	944.034
KAI37_01722	63.321	2308.94
KAI37_01723	0.820999	39
KAI37_01724	1.08517	17
KAI37_01725	5.81806	64
KAI37_01726	8.77432	180.313
KAI37_01727	12.4082	151.687
KAI37_01728	19.933	1078
KAI37_01729	1.7845	38
KAI37_01730	1.27178	19
KAI37_01731	25.1081	659.75
KAI37_01732	23.6652	117.25
KAI37_01733	45.8646	2010.86
KAI37_01734	59.6281	70.511
KAI37_01735	31.8543	55.489
KAI37_01736	369.747	556
KAI37_01737	2.06373	54
KAI37_01738	114.611	2998.62
KAI37_01739	388.99	7295.53
KAI37_01740	39.6836	68.95
KAI37_01741	2.60245	76
KAI37_01742	11.2542	330
KAI37_01743	336.059	407.003
KAI37_01744	5.47241	83
KAI37_01745	244.285	8467.66
KAI37_01746	125.739	1232.96
KAI37_01747	122.526	516
KAI37_01748	250.342	1702
KAI37_01749	63.6997	663.473
KAI37_01750	36.4342	750.527
KAI37_01751	263.793	2274.63
KAI37_01752	60.1951	354.368
KAI37_01753	1.56185	44
KAI37_01754	4.4538	97.625
KAI37_01755	1.95853	29.375
KAI37_01756	1.34122	12
KAI37_01757	17.3959	819.001
KAI37_01758	13.1178	401
KAI37_01759	696.347	1130.85
KAI37_01760	24.8991	1003
KAI37_01761	191.825	132
KAI37_01762	42.6491	1095.66
KAI37_01763	75.5947	993.794
KAI37_01764	168.267	2084.91
KAI37_01765	43.9097	366
KAI37_01766	5.31739	261.443
KAI37_01767	5.72705	96.557
KAI37_01768	2.15569	59
KAI37_01769	6.21885	145
KAI37_01770	0.10364	2
KAI37_01771	9.17214	92
KAI37_01772	45.9981	363.014
KAI37_01773	8549.09	27061.2
KAI37_01774	40.2927	56.562
KAI37_01775	42.7054	158.438
KAI37_01776	382.695	3512
KAI37_01777	0	0
KAI37_01778	13.368	112
KAI37_01779	1.54337	31
KAI37_01780	0.176029	3
KAI37_01781	0	0
KAI37_01782	0.069103	2
KAI37_01783	0.504181	11
KAI37_01784	0.112323	5
KAI37_01785	0.660853	13
KAI37_01786	19.9982	620.001
KAI37_01787	1.02961	7
KAI37_01788	0.873266	20
KAI37_01789	1.9252	26
KAI37_01790	0.292266	9
KAI37_01791	2.45767	21
KAI37_01792	1.89963	8
KAI37_01793	3.78021	27.445
KAI37_01794	4.49434	37.555
KAI37_01795	0.66728	21
KAI37_01796	8.93372	89.379
KAI37_01797	7.67164	61.621
KAI37_01798	5.59627	135
KAI37_01799	490.398	13839.4
KAI37_01800	173.275	2554.35
[truncated: 3,470 more rows]

## Sheet: P25-C-NB-3
Supplementary Table S17i. Transcript quantification (raw reads count) results for samples used in the plant-bacteria interactions assay (strain S25, control, rep 3)
[truncated: 5,256 more rows]

[truncated: 15 more sheets: P25-B-NB-1, P25-B-NB-2, P25-B-NB-3, P02-C-NB-1, P02-C-NB-2, P02-C-NB-3, P02-B-NB-1, P02-B-NB-2, P02-B-NB-3, P02-Bu-1, P02-Bu-2, P02-Bu-3, P02-B-Bu-1, P02-B-Bu-2, P02-B-Bu-3]
